# Supplementary material for: Topological links in predicted protein complex structures reveal limitations of AlphaFold
Source: Commun Biol. 2023 Oct 28;6:1098. doi: 10.1038/s42003-023-05489-4 (PMC10613300; doi:10.1038/s42003-023-05489-4)
Supplement: Supplementary file 4 — Supplementary Data 1 [file 42003_2023_5489_MOESM4_ESM.xlsx]

## Sheet: DB5.0
PDB code	Pair of chains	NTL	whGLN	Missing residues	Link location 1	Link location 2	Possible reasons for being identified containing topological links:
1NW9	AB	1	-1.102	39	'resid_chain_A':'318-326'	'resid_chain_B':'283-288--316-320--333-333'	incomplete interfaces with numerous missing residues
1A2K	AB	0	0.046	0
1A2K	AC	0	-0.044	0
1A2K	CB	0	-0.002	0
1ACB	EI	0	0.019	4
1AHW	AB	0	0.064	0
1AHW	AC	0	0.062	8
1AHW	CB	0	0.068	8
1AK4	AD	0	0.014	0
1AKJ	AB	0	0.177	0
1AKJ	AD	0	-0.205	0
1AKJ	AE	0	-0.018	0
1AKJ	DB	0	0.031	0
1AKJ	DE	0	0.099	0
1ATN	AD	0	0.06	2
1AVX	AB	0	0.032	15
1AY7	AB	0	-0.067	0
1AZS	AB	0	-0.055	10
1AZS	AC	0	0	0
1AZS	CB	0	-0.067	29
1B6C	AB	0	-0.194	0
1BGX	LH	0	0.076	1
1BGX	LT	0	-0.003	5
1BGX	TH	0	0.004	4
1BJ1	LH	0	0.045	6
1BJ1	LV	0	0	0
1BJ1	LW	0	-0.024	0
1BJ1	VH	0	0	0
1BJ1	VW	0	0.055	0
1BKD	SR	0	-0.067	38
1BUH	AB	0	-0.035	7
1BVK	DE	0	0.16	0
1BVK	DF	0	0.017	0
1BVK	FE	0	-0.104	0
1BVN	PT	0	0.006	0
1CGI	EI	0	0.05	0
1CLV	AI	0	0.018	0
1D6R	AI	0	0.06	10
1DE4	AB	0	0.127	0
1DE4	AC	0	0.027	0
1DE4	AF	0	0.012	0
1DE4	CB	0	0	0
1DE4	CF	0	-0.082	0
1DFJ	EI	0	-0.088	0
1DQJ	AB	0	0.041	11
1DQJ	AC	0	0.039	0
1DQJ	CB	0	0.032	11
1E4K	AB	0	0.028	0
1E4K	AC	0	0.017	0
1E4K	CB	0	0.014	0
1E6E	AB	0	0.013	0
1E6J	LH	0	0.043	0
1E6J	LP	0	-0.03	0
1E6J	PH	0	0.017	0
1PXV	AC	0	0.031	0
1QA9	AB	0	0.208	0
1QFW	IM	0	0.155	0
1QFW	IA	0	0	0
1QFW	IB	0	0.002	0
1QFW	AM	0	-0.037	0
1QFW	AB	0	-0.091	0
1R0R	EI	0	0.033	1
1R6Q	AC	0	-0.016	0
1R8S	AE	0	0.047	0
1RKE	AB	0	-0.035	6
1RLB	AB	0	0.003	0
1RLB	AC	0	-0.031	0
1RLB	AD	0	-0.053	0
1RLB	AE	0	0.046	0
1RLB	CB	0	-0.053	0
1RLB	CD	0	0.016	0
1RLB	CE	0	-0.014	0
1RLB	EB	0	0.014	0
1RLB	ED	0	0	0
1RV6	VW	0	0.045	0
1RV6	VX	0	0.016	0
1RV6	XW	0	-0.01	0
1S1Q	AB	0	0.002	4
1SBB	AB	0	0.001	10
1SYX	AB	0	-0.033	0
1T6B	XY	0	0.011	44
1TMQ	AB	0	-0.016	0
1UDI	EI	0	0.041	0
1US7	AB	0	0.016	7
1VFB	AB	0	0.108	0
1VFB	AC	0	0.011	0
1VFB	CB	0	-0.108	0
1WDW	BD	0	0.023	0
1WDW	BA	0	-0.022	6
1WDW	AD	0	0	0
1WEJ	LH	0	0.029	0
1WEJ	LF	0	0.024	0
1WEJ	FH	0	-0.022	0
1WQ1	GR	0	0.166	0
1XD3	AB	0	0.044	0
1XQS	AC	0	0.037	0
1XU1	AB	0	0.014	0
1XU1	AD	0	-0.018	0
1XU1	AT	0	0.019	0
1XU1	DB	0	-0.018	0
1XU1	DT	0	-0.068	0
1Y64	BA	0	0.214	13
1YVB	AI	0	-0.063	4
1Z0K	AB	0	0.054	0
1Z5Y	ED	0	-0.014	0
1ZHH	AB	0	0.03	13
1ZHI	AB	0	0.012	10
1ZLI	AB	0	0.059	1579
1ZM4	AB	0	0.025	19
2A1A	BA	0	0.054	30
2A5T	AB	0	0.1	15
2A9K	AB	0	0.029	0
2ABZ	BE	0	0.02	3
2AJF	AE	0	0.062	6
2AYO	AB	0	0.045	31
2B42	AB	0	-0.008	17
2B4J	AB	0	-0.061	25
2B4J	AC	0	0.017	18
2B4J	CB	0	-0.105	7
2BTF	AN	0	0	0
2BTF	AP	0	0.041	0
2BTF	PN	0	0	0
2C0L	AB	0	0.085	13
2CFH	AC	0	0.022	8
2FD6	LH	0	0.074	3
2FD6	LU	0	0.012	29
2FD6	UH	0	-0.031	28
2FJU	BA	0	0.102	93
2G77	AB	0	0.19	57
2GAF	DA	0	0.089	32
2GTP	AD	0	0.035	7
2H7V	CA	0	-0.023	25
2HLE	AB	0	-0.038	5
2HMI	AB	0	-0.144	0
2HMI	AC	0	0	0
2HMI	AD	0	0	0
2HMI	CB	0	-0.008	0
2HMI	CD	0	0.026	0
2HQS	AH	0	-0.087	3
2HRK	AB	0	0.176	0
2I25	NL	0	0.043	0
2I9B	EA	0	-0.032	13
2IDO	AB	0	-0.069	2
2J0T	AD	0	-0.009	0
2J7P	AD	0	0.134	17
2JEL	LH	0	0.034	13
2JEL	LP	0	-0.028	0
2JEL	PH	0	0.008	13
2MTA	LH	0	-0.055	0
2MTA	LA	0	0	0
2MTA	AH	0	-0.002	0
2NZ8	BA	0	-0.206	26
2O3B	AB	0	0.053	0
2O8V	AB	0	-0.021	14
2OOB	AB	0	0.017	0
2OOR	AB	0	-0.042	17
2OOR	AC	0	0.058	0
2OOR	CB	0	0.014	17
2OT3	AB	0	-0.134	9
2OUL	AB	0	-0.043	0
2OZA	BA	0	0.304	16
2PCC	AB	0	-0.05	1
2SIC	EI	0	-0.047	0
2SNI	EI	0	0.003	0
2UUY	AB	0	0.163	0
2VDB	AB	0	0.107	5
2VIS	AB	0	0.03	0
2VIS	AC	0	0.01	0
2VIS	CB	0	0.032	0
2VXT	HL	0	0.029	10
2VXT	HI	0	0.066	10
2VXT	IL	0	-0.011	0
2W9E	HL	0	0.024	0
2W9E	HA	0	-0.025	0
2W9E	AL	0	-0.009	0
2X9A	DC	0	0.07	0
2YVJ	AB	0	-0.013	0
2Z0E	AB	0	0.021	36
3A4S	AD	0	-0.053	11
3AAA	AB	0	0.232	0
3AAA	AC	0	-0.074	0
3AAA	CB	0	-0.012	0
3AAD	AB	0	0.016	12
3BIW	AE	0	0.009	82
3BP8	AB	0	0.03	30
3BP8	AC	0	0.037	15
3BP8	CB	0	0	0
3BX7	AC	0	0.139	0
3CPH	GA	0	-0.11	0
3D5S	AC	0	0.065	0
3DAW	AB	0	0.014	0
3EO1	AB	0	0.01	4
3EO1	AC	0	0.028	0
3EO1	AF	0	0	0
3EO1	CB	0	-0.017	4
3EO1	CF	0	-0.013	0
3EOA	LH	0	0.048	5
3EOA	LI	0	0.017	0
3EOA	IH	0	-0.001	5
3F1P	AB	0	-0.005	0
3FN1	BA	0	-0.009	0
3G6D	LH	0	0.049	0
3G6D	LA	0	-0.032	0
3G6D	AH	0	-0.004	0
3H11	BC	0	0	0
3H11	BA	0	-0.279	60
3H11	AC	0	0	0
3H2V	AE	0	-0.011	4
3HI6	XY	0	0.056	3
3HI6	XB	0	0.021	3
3HI6	BY	0	-0.02	0
3HMX	LH	0	0.041	3
3HMX	LA	0	-0.048	10
3HMX	LB	0	0	0
3HMX	AH	0	0.07	13
3HMX	AB	0	-0.105	20
3K75	DB	0	0.016	1
3L5W	LH	0	0.001	0
3L5W	LI	0	0.014	3
3L5W	IH	0	-0.026	3
3L89	AB	0	-0.081	19
3L89	AC	0	-0.036	19
3L89	AM	0	-0.183	10
3L89	CB	0	-0.086	18
3L89	CM	0	0	0
3LVK	AC	0	0.039	8
3LVK	AB	0	0.179	4
3LVK	BC	0	-0.029	4
3MXW	LH	0	0.043	0
3MXW	LA	0	0.017	0
3MXW	AH	0	0.045	0
3P57	AB	0	0.517	0
3P57	AP	0	0.098	7
3P57	PB	0	-0.056	7
3PC8	AC	0	0.022	0
3R9A	AC	0	-0.303	2
3R9A	AB	0	-0.009	27
3R9A	BC	0	0	0
3RVW	CD	0	0.048	4
3RVW	CA	0	-0.035	0
3RVW	AD	0	-0.016	4
3S9D	BA	0	-0.034	35
3SGQ	EI	0	-0.016	49
3SZK	DE	0	0.038	8
3SZK	DF	0	-0.113	0
3SZK	FE	0	0	0
3V6Z	AB	0	0.042	3
3V6Z	AF	0	-0.079	3
3V6Z	FB	0	0.058	0
3VLB	AB	0	0.015	4
4CPA	AI	0	0.008	0
4DN4	LH	0	0.045	5
4DN4	LM	0	0	0
4DN4	MH	0	0.033	5
4FQI	HL	0	0.094	7
4FQI	HA	0	0.024	6
4FQI	HB	0	-0.016	6
4FQI	HE	0	0	0
4FQI	HF	0	0	0
4FQI	HC	0	0	0
4FQI	HD	0	0	0
4FQI	AL	0	0	0
4FQI	AB	0	-0.08	0
4FQI	AE	0	0.003	0
4FQI	AF	0	-0.091	0
4FQI	AC	0	0.004	0
4FQI	AD	0	-0.018	0
4FQI	EL	0	0	0
4FQI	EB	0	-0.018	0
4FQI	EF	0	-0.081	0
4FQI	EC	0	0.003	0
4FQI	ED	0	-0.091	0
4FQI	CL	0	0	0
4FQI	CB	0	-0.091	0
4FQI	CF	0	-0.018	0
4FQI	CD	0	-0.079	0
4FZA	AB	0	0.057	1
4G6J	HL	0	0.022	0
4G6J	HA	0	-0.056	0
4G6J	AL	0	0.015	0
4G6M	HL	0	-0.001	0
4G6M	HA	0	0.119	0
4G6M	AL	0	0.072	0
4GAM	AF	0	0.075	2
4GAM	AB	0	-0.188	1
4GAM	AG	0	-0.144	1
4GAM	AC	0	-0.043	1
4GAM	AH	0	0	0
4GAM	AD	0	0.085	1
4GAM	BF	0	-0.144	1
4GAM	BG	0	0.066	0
4GAM	BC	0	0.189	0
4GAM	BH	0	0	0
4GAM	BD	0	0	0
4GAM	CF	0	0	0
4GAM	CG	0	0	0
4GAM	CH	0	0	0
4GAM	CD	0	0	0
4GAM	DF	0	-0.048	1
4GAM	DG	0	0	0
4GAM	DH	0	0	0
4GXU	MN	0	0.028	1
4GXU	MA	0	0.003	0
4GXU	MB	0	0	0
4GXU	ME	0	-0.048	0
4GXU	MF	0	0	0
4GXU	MC	0	0	0
4GXU	MD	0	0	0
4GXU	AN	0	0.065	1
4GXU	AB	0	-0.039	0
4GXU	AE	0	0.001	0
4GXU	AF	0	-0.058	0
4GXU	AC	0	0.007	0
4GXU	AD	0	-0.099	0
4GXU	EN	0	0	0
4GXU	EB	0	-0.112	0
4GXU	EF	0	-0.035	0
4GXU	EC	0	0	0
4GXU	ED	0	-0.065	0
4GXU	CN	0	0	0
4GXU	CB	0	-0.052	0
4GXU	CF	0	-0.073	0
4GXU	CD	0	-0.035	0
4H03	AB	0	-0.053	13
4HX3	BD	0	-0.128	4
4HX3	BA	0	0.036	1
4HX3	AD	0	-0.097	5
4IZ7	AB	0	-0.002	6
4JCV	AD	0	0.39	0
4JCV	AB	0	0.559	0
4JCV	AC	0	0.02	0
4JCV	AE	0	0	0
4JCV	BD	0	0.019	0
4JCV	BC	0	0.386	0
4JCV	BE	0	-0.095	10
4JCV	ED	0	0.005	10
4JCV	EC	0	-0.01	10
4LW4	AB	0	-0.23	6
4LW4	AC	0	-0.059	6
4LW4	CB	0	-0.051	0
4M76	AB	0	-0.021	0
7CEI	AB	0	0.003	0
1E96	AB	0	-0.112	0
1EAW	AB	0	0.108	2
1EER	AB	0	-0.025	0
1EER	AC	0	0.011	0
1EER	CB	0	-0.029	0
1EFN	BA	0	-0.06	29
1EWY	AC	0	-0.21	0
1EXB	AB	0	0	0
1EXB	AD	0	-0.045	0
1EXB	AC	0	-0.044	0
1EXB	AE	0	-0.021	0
1EXB	AG	0	-0.015	0
1EXB	AF	0	0	0
1EXB	AH	0	0	0
1EXB	DB	0	-0.046	0
1EXB	DC	0	0	0
1EXB	DE	0	-0.015	0
1EXB	DG	0	0	0
1EXB	DF	0	0	0
1EXB	DH	0	-0.022	0
1EXB	EB	0	0	0
1EXB	EC	0	0	0
1EXB	EG	0	-0.05	0
1EXB	EF	0	0	0
1EXB	EH	0	-0.048	0
1EXB	FB	0	-0.021	0
1EXB	FC	0	-0.015	0
1EXB	FG	0	-0.049	0
1EXB	FH	0	-0.05	0
1EZU	CA	0	-0.01	10
1EZU	CB	0	0.05	10
1EZU	BA	0	-0.013	0
1F34	AB	0	0.004	11
1F51	AB	0	0.266	0
1F51	AE	0	-0.054	0
1F51	EB	0	0.055	0
1F6M	AC	0	0.005	0
1FAK	LH	0	0.003	11
1FAK	LT	0	0.041	22
1FAK	TH	0	0.031	33
1FC2	CD	0	0.029	0
1FCC	AB	0	-0.039	0
1FCC	AC	0	0.021	0
1FCC	CB	0	0	0
1FFW	AB	0	-0.039	0
1FLE	EI	0	0.077	1
1FQ1	AB	0	-0.154	1
1FQJ	AB	0	0.04	0
1FSK	BC	0	0.04	0
1FSK	BA	0	0.094	0
1FSK	AC	0	-0.041	0
1GCQ	BC	0	-0.011	0
1GHQ	AB	0	-0.016	0
1GL1	AI	0	0.041	6
1GLA	GF	0	0.074	14
1GP2	AB	0	-0.116	0
1GP2	AG	0	0	0
1GP2	GB	0	-0.066	0
1GPW	AB	0	0.059	0
1GRN	AB	0	0.181	0
1GXD	AC	0	0.012	7
1H1V	AG	0	-0.032	7
1H9D	AB	0	-0.051	9
1HCF	AB	0	0.133	9
1HCF	AX	0	0.043	6
1HCF	XB	0	-0.039	3
1HE1	AC	0	-0.078	0
1HE8	AB	0	-0.09	192
1HE8	AC	0	0	0
1HE8	CB	0	0	0
1HIA	AB	0	0.055	8
1HIA	AI	0	0.033	2
1HIA	IB	0	-0.021	6
1I2M	AB	0	0.019	11
1I4D	AB	0	0.09	27
1I4D	AD	0	-0.052	12
1I4D	DB	0	0.067	15
1I9R	AB	0	-0.002	0
1I9R	AC	0	-0.001	0
1I9R	AL	0	0.051	0
1I9R	AH	0	-0.076	0
1I9R	CB	0	-0.003	0
1I9R	CL	0	0	0
1I9R	CH	0	0	0
1I9R	HB	0	0	0
1I9R	HL	0	0.02	0
1IB1	AB	0	0.019	0
1IB1	AE	0	0.038	1
1IB1	EB	0	0.002	1
1IBR	AB	0	-0.252	0
1IJK	BC	0	0.107	6
1IJK	BA	0	0.042	0
1IJK	AC	0	0.029	6
1IQD	AB	0	0.032	18
1IQD	AC	0	-0.046	3
1IQD	CB	0	0.026	15
1IRA	YX	0	-0.189	0
1J2J	AB	0	0.019	0
1JIW	PI	0	0.061	0
1JK9	BA	0	-0.034	0
1JMO	AL	0	0	0
1JMO	AH	0	-0.028	3
1JMO	HL	0	0.226	1
1JPS	LH	0	0.037	4
1JPS	LT	0	0.042	7
1JPS	TH	0	0.073	11
1JTD	BA	0	0.054	0
1JTG	AB	0	0.027	1
1JWH	CD	0	0.104	0
1JWH	CA	0	0.026	0
1JWH	AD	0	-0.052	0
1JZD	AB	0	0.052	0
1JZD	AC	0	0.115	0
1JZD	CB	0	-0.025	0
1K4C	AB	0	0.046	0
1K4C	AC	0	0.019	0
1K4C	CB	0	-0.055	0
1K5D	AB	0	-0.281	0
1K5D	AC	0	-0.167	0
1K5D	CB	0	0	0
1K74	AB	0	0	0
1K74	AD	0	0.05	0
1K74	AE	0	0	0
1K74	DB	0	0	0
1K74	DE	0	0	0
1KAC	AB	0	-0.01	0
1KKL	AB	0	-0.105	18
1KKL	AC	0	-0.104	18
1KKL	AH	0	-0.065	9
1KKL	CB	0	-0.113	18
1KKL	CH	0	-0.022	9
1KLU	AB	0	-0.047	0
1KLU	AD	0	0.034	9
1KLU	DB	0	0	0
1KTZ	AB	0	0.112	18
1KXP	AD	0	0.017	31
1KXQ	AH	0	0.056	0
1LFD	BA	0	-0.022	0
1M10	AB	0	0.105	0
1M27	AB	0	0	0
1M27	AC	0	-0.071	0
1M27	CB	0	0	0
1MAH	AF	0	0.067	7
1ML0	AB	0	0.004	0
1ML0	AD	0	-0.08	0
1ML0	DB	0	-0.002	0
1MLC	AB	0	0.035	0
1MLC	AE	0	-0.046	0
1MLC	EB	0	-0.023	0
1MQ8	AB	0	-0.012	0
1N2C	AB	0	-0.053	0
1N2C	AC	0	0	0
1N2C	AD	0	-0.108	0
1N2C	AE	0	0.005	0
1N2C	AF	0	-0.029	0
1N2C	CB	0	-0.107	0
1N2C	CD	0	-0.055	0
1N2C	CE	0	0	0
1N2C	CF	0	0	0
1N2C	EB	0	0.181	0
1N2C	ED	0	0	0
1N2C	EF	0	-0.015	0
1NCA	LH	0	0.051	13
1NCA	LN	0	0.082	2
1NCA	NH	0	-0.045	15
1NSN	LH	0	0.046	17
1NSN	LS	0	0.023	0
1NSN	SH	0	0.066	17
1OC0	AB	0	0.02	10
1OFU	XY	0	-0.005	0
1OFU	XA	0	0.105	0
1OFU	AY	0	0	0
1OPH	AB	0	-0.005	10
1OYV	AI	0	-0.076	13
1PPE	EI	0	0	0
1PVH	AB	0	0.024	0
