# Supplementary material for: Topological links in predicted protein complex structures reveal limitations of AlphaFold
Source: Commun Biol. 2023 Oct 28;6:1098. doi: 10.1038/s42003-023-05489-4 (PMC10613300; doi:10.1038/s42003-023-05489-4)
Supplement: Supplementary file 5 — Supplementary Data 2 [file 42003_2023_5489_MOESM5_ESM.xlsx]

## Sheet: expPDBs
PDB code	Pair of chains	NTL	whGLN	Missing residues	Link location 1	Link location 2	Possible reasons for being identified containing topological links:
4UG1	AB	1	-1.059	0	'resid_chain_A':'22-29'	'resid_chain_B':'22-28'	domain-swapped dimers with deeply entangled chains
5X7O	AB	2	-0.761	0	'resid_chain_A':'390-401|425-428'	'resid_chain_B':'390-401|426-428'	domain-swapped dimers with deeply entangled chains
5X7Q	AB	2	-0.762	0	'resid_chain_A':'390-401|426-428'	'resid_chain_B':'390-401|427-428'	domain-swapped dimers with deeply entangled chains
5X7R	AB	2	-0.773	0	'resid_chain_A':'390-401|426-428'	'resid_chain_B':'390-401|427-428'	domain-swapped dimers with deeply entangled chains
6YF6	AB	1	-1.247	0	'resid_chain_A':'168-177'	'resid_chain_B':'168-177'	domain-swapped dimers with deeply entangled chains
7PVW	AB	1	-1.506	0	'resid_chain_A':'118-120'	'resid_chain_B':'118-120'	domain-swapped dimers with deeply entangled chains
1WZ3	AB	1	-1.066	0	'resid_chain_A':'57-64'	'resid_chain_B':'57-62'	domain-swapped dimers with deeply entangled chains
2HAX	AB	1	-1.113	0	'resid_chain_A':'34-38'	'resid_chain_B':'34-38'	domain-swapped dimers with deeply entangled chains
2RH0	AB	2	-1.333	0	'resid_chain_A':'83-86'	'resid_chain_B':'83-83|85-85'	domain-swapped dimers with deeply entangled chains
2RH0	CD	1	-1.364	0	'resid_chain_C':'83-86'	'resid_chain_D':'83-86'	domain-swapped dimers with deeply entangled chains
3G16	AB	1	-0.941	0	'resid_chain_A':'126-127'	'resid_chain_B':'125-127'	domain-swapped dimers with deeply entangled chains
3D3R	AB	1	-0.99	0	'resid_chain_A':'50-50'	'resid_chain_B':'48-51'	domain-swapped dimers with deeply entangled chains
3DIE	AB	1	1.727	0	'resid_chain_A':'20-23'	'resid_chain_B':'20-23'	domain-swapped dimers with deeply entangled chains
5YPP	AB	1	0.979	2	'resid_chain_A':''	'resid_chain_B':'29-30'	domain-swapped dimers with deeply entangled chains
5YPP	CD	1	1.049	2	'resid_chain_C':''	'resid_chain_D':'29-30'	domain-swapped dimers with deeply entangled chains
5YPP	EF	1	1.041	4	'resid_chain_E':''	'resid_chain_F':'53-56'	domain-swapped dimers with deeply entangled chains
5QU6	AC	1	-1.033	1	'resid_chain_A':''	'resid_chain_C':'37-37'	domain-swapped dimers with deeply entangled chains
5QU6	EF	1	-1.02	0	'resid_chain_E':'37-37'	'resid_chain_F':''	domain-swapped dimers with deeply entangled chains
5QU6	GH	2	-1.161	0	'resid_chain_G':'38-38'	'resid_chain_H':'36-36|38-38'	domain-swapped dimers with deeply entangled chains
5QU6	UV	1	-0.956	3	'resid_chain_U':'39-39'	'resid_chain_V':''	domain-swapped dimers with deeply entangled chains
5QU6	WX	1	-1.052	0	'resid_chain_W':'38-38'	'resid_chain_X':''	domain-swapped dimers with deeply entangled chains
5QU6	YZ	1	-0.907	5	'resid_chain_Y':'37-38'	'resid_chain_Z':''	domain-swapped dimers with deeply entangled chains
6OJE	AB	1	0.004	0	'resid_chain_A':'1390-1391'	'resid_chain_B':'1390-1391'	domain-swapped dimers with deeply entangled chains
6OJF	AB	1	0.022	0	'resid_chain_A':'1390-1392'	'resid_chain_B':'1390-1392'	domain-swapped dimers with deeply entangled chains
1I07	AB	1	-1.03	0	'resid_chain_A':'39-39'	'resid_chain_B':'42-42'	domain-swapped dimers with deeply entangled chains
7PED	BA	1	-1.128	0	'resid_chain_B':'102-103'	'resid_chain_A':'102-103'	domain-swapped dimers with deeply entangled chains; disulfide bonds included
5E8M	AB	1	1.092	0	'resid_chain_A':''	'resid_chain_B':'21-28'	annotation error that the linked two chains are essentially the same chain (confirmed by sequence alignment with BLAST)
5E97	AB	1	1.082	0	'resid_chain_A':''	'resid_chain_B':'56-63'	annotation error that the linked two chains are essentially the same chain (confirmed by sequence alignment with BLAST)
5E98	AB	1	1.085	0	'resid_chain_A':''	'resid_chain_B':'56-63'	annotation error that the linked two chains are essentially the same chain (confirmed by sequence alignment with BLAST)
5E9B	AB	1	1.089	0	'resid_chain_A':''	'resid_chain_B':'56-63'	annotation error that the linked two chains are essentially the same chain (confirmed by sequence alignment with BLAST)
5E9C	AB	1	1.083	0	'resid_chain_A':''	'resid_chain_B':'56-63'	annotation error that the linked two chains are essentially the same chain (confirmed by sequence alignment with BLAST)
5L9Y	AB	1	1.084	0	'resid_chain_A':''	'resid_chain_B':'56-63'	annotation error that the linked two chains are essentially the same chain (confirmed by sequence alignment with BLAST)
5L9Z	AB	1	1.084	0	'resid_chain_A':''	'resid_chain_B':'56-63'	annotation error that the linked two chains are essentially the same chain (confirmed by sequence alignment with BLAST)
7PR7	AB	1	1.088	0	'resid_chain_A':''	'resid_chain_B':'56-63'	annotation error that the linked two chains are essentially the same chain (confirmed by sequence alignment with BLAST)
7PR8	AB	1	1.091	0	'resid_chain_A':''	'resid_chain_B':'56-63'	annotation error that the linked two chains are essentially the same chain (confirmed by sequence alignment with BLAST)
7PRT	AB	1	1.09	0	'resid_chain_A':''	'resid_chain_B':'21-28'	annotation error that the linked two chains are essentially the same chain (confirmed by sequence alignment with BLAST)
7RG8	AB	1	1.09	0	'resid_chain_A':''	'resid_chain_B':'56-63'	annotation error that the linked two chains are essentially the same chain (confirmed by sequence alignment with BLAST)
1Q7L	AB	1	0.325	0	'resid_chain_A':''	'resid_chain_B':'363-364'	annotation error that the linked two chains are essentially the same chain (confirmed by sequence alignment with BLAST)
1Q7L	CD	1	1.758	0	'resid_chain_C':'184-184'	'resid_chain_D':'352-354'	annotation error that the linked two chains are essentially the same chain (confirmed by sequence alignment with BLAST)
6QBG	AB	1	0.592	0	'resid_chain_A':'31-34'	'resid_chain_B':''	annotation error that the linked two chains are essentially the same chain (confirmed by sequence alignment with BLAST)
6QBH	AB	1	0.564	0	'resid_chain_A':'31-34'	'resid_chain_B':''	annotation error that the linked two chains are essentially the same chain (confirmed by sequence alignment with BLAST)
6QCB	AB	1	0.557	0	'resid_chain_A':'31-34'	'resid_chain_B':''	annotation error that the linked two chains are essentially the same chain (confirmed by sequence alignment with BLAST)
1B5F	AB	1	0.949	5	'resid_chain_A':'216-216'	'resid_chain_B':''	annotation error that the linked two chains are essentially the same chain (confirmed by sequence alignment with BLAST)
1B5F	CD	1	0.954	5	'resid_chain_C':'216-216'	'resid_chain_D':''	annotation error that the linked two chains are essentially the same chain (confirmed by sequence alignment with BLAST)
5FIW	BD	1	-0.299	0	resid_chain_B': ''	resid_chain_D': '390-390'	annotation error that the linked two chains are essentially the same chain (confirmed by sequence alignment with BLAST)
1FNE	AB	1	-0.829	0	'resid_chain_A':''	'resid_chain_B':'5-5'	duplicated indices of residues in the N-terminal
1FNE	CD	2	-0.847	0	'resid_chain_C':''	'resid_chain_D':'4-5|16-16'	duplicated indices of residues in the N-terminal
1FNG	AB	1	-0.839	0	'resid_chain_A':''	'resid_chain_B':'4-5'	duplicated indices of residues in the N-terminal
1GTV	AB	10	5.159	0	'resid_chain_A':'35-47|49-52|64-64|75-86|100-100|120-121|149-152|156-161|163-171|176-180'	'resid_chain_B':'35-47|51-51|64-64|75-86|120-121|149-152|157-162|164-172|176-180'	totally overlaped positions of the two chains
4PS0	AB	2	-2.451	10	'resid_chain_A':'169-174--179-184|220-220'	'resid_chain_B':'171-174--179-182--185-186|220-220'	incomplete interfaces with numerous missing residues
5A2V	AB	1	-0.079	10	'resid_chain_A':''	'resid_chain_B':'135-135'	incomplete interfaces with numerous missing residues
5IF3	AB	1	0.542	66	'resid_chain_A':'185-190--222-225'	'resid_chain_B':'184-189--222-226'	incomplete interfaces with numerous missing residues
5JG7	AB	1	0.9	30	'resid_chain_A':'85-85'	'resid_chain_B':''	incomplete interfaces with numerous missing residues
1NMS	AB	2	-2.547	8	'resid_chain_A':'172-174--179-184|219-220'	'resid_chain_B':'169-174--179-184'	incomplete interfaces with numerous missing residues
6BLQ	AB	1	-0.851	20	'resid_chain_A':''	'resid_chain_B':'8-9'	incomplete interfaces with numerous missing residues
6IN9	BC	1	0.766	25	'resid_chain_B':''	'resid_chain_C':'170-170'	incomplete interfaces with numerous missing residues
6KJU	AB	1	0.006	23	'resid_chain_A':''	'resid_chain_B':'130-132|139-143'	incomplete interfaces with numerous missing residues
6T3Y	AB	1	-0.877	23	'resid_chain_A':''	'resid_chain_B':'43-43'	incomplete interfaces with numerous missing residues
6WI4	AB	1	1.063	24	'resid_chain_A':'274-279--292-297'	'resid_chain_B':'274-279--292-297'	incomplete interfaces with numerous missing residues
6XAF	AB	2	-0.009	16	'resid_chain_A':'1390-1392'	'resid_chain_B':'1373-1375|1389-1393'	incomplete interfaces with numerous missing residues
2RK9	AB	1	-1.097	32	'resid_chain_A':'50-55--67-72'	'resid_chain_B':'49-54--67-72'	incomplete interfaces with numerous missing residues
3H0E	AB	1	-2.525	11	'resid_chain_A':'170-173--180-185'	'resid_chain_B':'169-174--180-185'	incomplete interfaces with numerous missing residues
3OD5	AB	2	-0.683	42	'resid_chain_A':'170-175--197-200|254-254'	'resid_chain_B':'170-175--197-202|249-258'	incomplete interfaces with numerous missing residues
3WVZ	AB	1	-0.894	29	'resid_chain_A':'172-173'	'resid_chain_B':'172-174'	incomplete interfaces with numerous missing residues
4EHA	AC	1	-0.864	21	'resid_chain_A':'188-191'	'resid_chain_C':'191-191'	incomplete interfaces with numerous missing residues
4EHK	AC	1	-0.132	19	'resid_chain_A':'173-174--184-184'	'resid_chain_C':'191-191'	incomplete interfaces with numerous missing residues
4EHL	AC	1	-1.175	22	'resid_chain_A':'--185-192'	'resid_chain_C':'--185-192'	incomplete interfaces with numerous missing residues
2C3B	AB	2	-0.033	66	'resid_chain_A':''	'resid_chain_B':'98-101|116-118'	incomplete interfaces with numerous missing residues
5X7Q	AC	0	0	0
5X7Q	AD	0	0	0
5X7Q	AE	0	0	0
5X7Q	AF	0	0	0
5X7Q	AG	0	0	0
5X7Q	AH	0	0	0
5X7Q	AI	0	0	0
5X7Q	AJ	0	0	0
5X7Q	AK	0	0	0
5X7Q	AL	0	0	0
5X7Q	BC	0	0	0
5X7Q	BD	0	0	0
5X7Q	BE	0	0	0
5X7Q	BF	0	0	0
5X7Q	BG	0	0	0
5X7Q	BH	0	0	0
5X7Q	BI	0	0	0
5X7Q	BJ	0	0	0
5X7Q	BK	0	0	0
5X7Q	BL	0	0	0
5X7Q	CD	0	0	0
5X7Q	CE	0	0	0
5X7Q	CF	0	0	0
5X7Q	CG	0	0	0
5X7Q	CH	0	0	0
5X7Q	CI	0	0	0
5X7Q	CJ	0	0	0
5X7Q	CK	0	0	0
5X7Q	CL	0	0	0
5X7Q	DE	0	0	0
5X7Q	DF	0	0	0
5X7Q	DG	0	0	0
5X7Q	DH	0	0	0
5X7Q	DI	0	0	0
5X7Q	DJ	0	0	0
5X7Q	DK	0	0	0
5X7Q	DL	0	0	0
5X7Q	EF	0	0	0
5X7Q	EG	0	0	0
5X7Q	EH	0	0	0
5X7Q	EI	0	0	0
5X7Q	EJ	0	0	0
5X7Q	EK	0	0	0
5X7Q	EL	0	0	0
5X7Q	FG	0	0	0
5X7Q	FH	0	0	0
5X7Q	FI	0	0	0
5X7Q	FJ	0	0	0
5X7Q	FK	0	0	0
5X7Q	FL	0	0	0
5X7Q	GH	0	0	0
5X7Q	GI	0	0	0
5X7Q	GJ	0	0	0
5X7Q	GK	0	0	0
5X7Q	GL	0	0	0
5X7Q	HI	0	0	0
5X7Q	HJ	0	0	0
5X7Q	HK	0	0	0
5X7Q	HL	0	0	0
5X7Q	IJ	0	0	0
5X7Q	IK	0	0	0
5X7Q	IL	0	0	0
5X7Q	JK	0	0	0
5X7Q	JL	0	0	0
5X7Q	KL	0	0	0
5X7R	AC	0	0	0
5X7R	AD	0	0	0
5X7R	AE	0	0	0
5X7R	AF	0	0	0
5X7R	AG	0	0	0
5X7R	AH	0	0	0
5X7R	AI	0	0	0
5X7R	BC	0	0	0
5X7R	BD	0	0	0
5X7R	BE	0	0	0
5X7R	BF	0	0	0
5X7R	BG	0	0	0
5X7R	BH	0	0	0
5X7R	BI	0	0	0
5X7R	CD	0	0	0
5X7R	CE	0	0	0
5X7R	CF	0	0	0
5X7R	CG	0	0	0
5X7R	CH	0	0	0
5X7R	CI	0	0	0
5X7R	DE	0	0	0
5X7R	DF	0	0	0
5X7R	DG	0	0	0
5X7R	DH	0	0	0
5X7R	DI	0	0	0
5X7R	EF	0	0	0
5X7R	EG	0	0	0
5X7R	EH	0	0	0
5X7R	EI	0	0	0
5X7R	FG	0	0	0
5X7R	FH	0	0	0
5X7R	FI	0	0	0
5X7R	GH	0	0	0
5X7R	GI	0	0	0
5X7R	HI	0	0	0
5E97	AC	0	0	0
5E97	BC	0	0	0
5E98	AC	0	0	0
5E98	BC	0	0	0
5E9B	AC	0	0	0
5E9B	BC	0	0	0
5E9C	AC	0	0	0
5E9C	BC	0	0	0
5L9Y	AC	0	0	0
5L9Y	BC	0	0	0
7PR7	AC	0	0	0
7PR7	AD	0	0	0
7PR7	BC	0	0	0
7PR7	BD	0	0	0
7PR7	CD	0	0	0
7PR8	AC	0	0	0
7PR8	AD	0	0	0
7PR8	BC	0	0	0
7PR8	BD	0	0	0
7PR8	CD	0	0	0
7PRT	AC	0	0	0
7PRT	AD	0	0	0
7PRT	BC	0	0	0
7PRT	BD	0	0	0
7PRT	CD	0	0	0
6QBH	AC	0	0	0
6QBH	BC	0	0	0
6QCB	AC	0	0	0
6QCB	AD	0	0	0
6QCB	BC	0	0	0
6QCB	BD	0	0	0
6QCB	CD	0	0	0
1FNE	AC	0	0.016	0
1FNE	AD	0	-0.032	0
1FNE	BC	0	-0.028	0
1FNE	BD	0	0.231	0
1FNG	AC	0	0.016	0
1FNG	AD	0	-0.034	0
1FNG	BC	0	-0.009	0
1FNG	BD	0	0.239	0
1FNG	CD	0	-0.845	0
11BG	AB	0	-0.135	0
12E8	LH	0	0.009	0
12E8	LM	0	0.009	0
12E8	LP	0	0	0
12E8	HM	0	0	0
12E8	HP	0	0	0
12E8	MP	0	0.039	0
13GS	AB	0	-0.006	0
148L	ES	0	0	0
148L	EA	0	0	0
148L	SA	0	0	0
16GS	AB	0	-0.001	0
17GS	AB	0	-0.003	0
18GS	AB	0	-0.005	0
19GS	AB	0	-0.006	0
19HC	AB	0	0.143	0
1A05	AB	0	0.089	0
1A09	AC	0	0	0
1A09	AB	0	-0.01	0
1A09	AD	0	0	0
1A09	CB	0	0	0
1A09	CD	0	0	0
1A09	BD	0	0	0
1A0G	AB	0	0.091	0
1A0M	AB	0	0	0
1A3A	AB	0	0.007	0
1A3A	AC	0	0.07	0
1A3A	AD	0	0	0
1A3A	BC	0	0	0
1A3A	BD	0	0.074	0
1A3A	CD	0	0	0
1A3L	LH	0	0.048	15
1A4B	AB	0	-0.044	0
1A4I	AB	0	-0.029	10
1A4U	AB	0	-0.01	0
1A64	AB	0	-0.712	4
1A6V	LH	0	0.126	0
1A6V	LM	0	0	0
1A6V	LI	0	0	0
1A6V	LN	0	0	0
1A6V	LJ	0	0	0
1A6V	HM	0	0	0
1A6V	HI	0	0.063	0
1A6V	HN	0	0	0
1A6V	HJ	0	0	0
1A6V	MI	0	0.154	0
1A6V	MN	0	0	0
1A6V	MJ	0	0	0
1A6V	IN	0	0	0
1A6V	IJ	0	0.062	0
1A6V	NJ	0	0.155	0
1A6W	LH	0	0.06	0
1A71	AB	0	-0.112	0
1A73	CD	0	0	0
1A73	CE	0	0	0
1A73	CF	0	0	0
1A73	CA	0	0	0
1A73	CB	0	0	0
1A73	DE	0	0	0
1A73	DF	0	0	0
1A73	DA	0	0	0
1A73	DB	0	0	0
1A73	EF	0	0	0
1A73	EA	0	0	0
1A73	EB	0	0	0
1A73	FA	0	0	0
1A73	FB	0	0	0
1A73	AB	0	0.407	0
1A78	AB	0	0.032	0
1A78	AE	0	0	0
1A78	AF	0	0	0
1A78	BE	0	0	0
1A78	BF	0	0	0
1A78	EF	0	0	0
1A7O	LH	0	0.136	1
1A7Q	LH	0	0.099	0
1A7T	AB	0	0.007	0
1A7U	AB	0	-0.006	0
1A7X	AB	0	-0.05	0
1A8K	AB	0	0.056	0
1A8K	AD	0	0	0
1A8K	AE	0	0	0
1A8K	BD	0	-0.019	0
1A8K	BE	0	0	0
1A8K	DE	0	0.057	0
1A8U	AB	0	-0.002	0
1A92	AB	0	0	0
1A92	AC	0	0.126	0
1A92	AD	0	0	0
1A92	BC	0	0	0
1A92	BD	0	0.127	0
1A92	CD	0	0	0
1A94	AB	0	0.056	0
1A94	AD	0	0	0
1A94	AE	0	0	0
1A94	BD	0	-0.02	0
1A94	BE	0	0	0
1A94	DE	0	0.057	0
1A9X	AB	0	-0.166	16
1A9X	AC	0	0	0
1A9X	AD	0	0	0
1A9X	AE	0	-0.159	30
1A9X	AF	0	0	0
1A9X	AG	0	-0.012	30
1A9X	AH	0	0	0
1A9X	BC	0	0	0
1A9X	BD	0	0	0
1A9X	BE	0	0	0
1A9X	BF	0	0	0
1A9X	BG	0	0	0
1A9X	BH	0	0	0
1A9X	CD	0	-0.165	16
1A9X	CE	0	-0.022	30
1A9X	CF	0	0	0
1A9X	CG	0	-0.161	30
1A9X	CH	0	0	0
1A9X	DE	0	0	0
1A9X	DF	0	0	0
1A9X	DG	0	0	0
1A9X	DH	0	0	0
1A9X	EF	0	-0.165	16
1A9X	EG	0	0	0
1A9X	EH	0	0	0
1A9X	FG	0	0	0
1A9X	FH	0	0	0
1A9X	GH	0	-0.161	16
1AA5	AB	0	0	0
1AA5	AC	0	0	0
1AA5	AD	0	0	0
1AA5	BC	0	0	0
1AA5	BD	0	0	0
1AA5	CD	0	0	0
1AAP	AB	0	-0.001	0
1ABO	AB	0	0.007	0
1ABO	AC	0	0	0
1ABO	AD	0	0	0
1ABO	BC	0	0	0
1ABO	BD	0	0	0
1ABO	CD	0	0	0
1AC1	AB	0	0	0
1ACB	EI	0	0.019	4
1ACV	AB	0	0.001	0
1ADE	AB	0	-0.02	0
1AFW	AB	0	0.008	3
1AG9	AB	0	-0.077	0
1AHX	AB	0	-0.015	18
1AI9	AB	0	-0.001	0
1AIZ	AB	0	-0.042	0
1AJ8	AB	0	-0.446	0
1AJR	AB	0	-0.068	2
1AJS	AB	0	-0.046	1
1AJV	AB	0	0.059	0
1AJX	AB	0	0.06	0
1AKS	AB	0	0.147	10
1AL4	AB	0	0	0
1ALK	AB	0	-0.57	0
1ALV	AB	0	-0.032	0
1ALX	AB	0	0	0
1ALZ	AB	0	0	0
1AOC	AB	0	0.013	0
1AOF	AB	0	0.206	0
1AOH	AB	0	-0.012	0
1AOK	AB	0	-0.057	22
1AOM	AB	0	0.184	0
1AOQ	AB	0	0.18	0
1AOZ	AB	0	-0.014	0
1APH	AB	0	0	0
1APM	EI	0	0	0
1APT	EI	0	0	0
1APU	EI	0	0	0
1APV	EI	0	0	0
1APW	EI	0	0	0
1AQ0	AB	0	0.069	0
1AQ0	AC	0	0	0
1AQ0	AD	0	0	0
1AQ0	BC	0	0	0
1AQ0	BD	0	0	0
1AQ0	CD	0	0	0
1AQ6	AB	0	0.329	0
1AQK	LH	0	0.058	0
1AQU	AB	0	-0.013	14
1AQV	AB	0	-0.006	0
1AQW	AB	0	-0.008	0
1AQW	AC	0	0.043	0
1AQW	AD	0	0	0
1AQW	BC	0	0	0
1AQW	BD	0	0	0
1AQW	CD	0	-0.004	0
1AQX	AB	0	-0.003	0
1AQX	AC	0	0.051	0
1AQX	AD	0	0	0
1AQX	BC	0	0	0
1AQX	BD	0	0	0
1AQX	CD	0	-0.005	0
1AQY	AB	0	-0.014	12
1AUO	AB	0	-0.053	0
1AV2	AB	0	0	0
1AV2	AC	0	0	0
1AV2	AD	0	0	0
1AV2	BC	0	0	0
1AV2	BD	0	0	0
1AV2	CD	0	0	0
1AV5	AB	0	-0.136	0
1AVA	AB	0	-0.027	0
1AVA	AC	0	0.029	0
1AVA	AD	0	0	0
1AVA	BC	0	0	0
1AVA	BD	0	0.03	0
1AVA	CD	0	0	0
1AVB	AB	0	-0.002	0
1AVB	AC	0	0	0
1AVB	AD	0	0	0
1AVB	BC	0	0	0
1AVB	BD	0	0	0
1AVB	CD	0	0	0
1AVW	AB	0	0.027	16
1AVX	AB	0	0.032	15
1AWP	AB	0	0.04	0
1AWQ	AB	0	0	0
1AWR	AB	0	0	0
1AWR	AC	0	0	0
1AWR	AD	0	0	0
1AWR	AE	0	0	0
1AWR	AF	0	0	0
1AWR	AG	0	0	0
1AWR	AH	0	0	0
1AWR	AI	0	0	0
1AWR	AJ	0	0	0
1AWR	AK	0	0	0
1AWR	AL	0	0	0
1AWR	BC	0	0	0
1AWR	BD	0	0	0
1AWR	BE	0	0	0
1AWR	BF	0	0	0
1AWR	BG	0	0	0
1AWR	BH	0	0	0
1AWR	BI	0	0	0
1AWR	BJ	0	0	0
1AWR	BK	0	0	0
1AWR	BL	0	0	0
1AWR	CD	0	0	0
1AWR	CE	0	0	0
1AWR	CF	0	0	0
1AWR	CG	0	0	0
1AWR	CH	0	0	0
1AWR	CI	0	0	0
1AWR	CJ	0	0	0
1AWR	CK	0	0	0
1AWR	CL	0	0	0
1AWR	DE	0	0	0
1AWR	DF	0	0	0
1AWR	DG	0	0	0
1AWR	DH	0	0	0
1AWR	DI	0	0	0
1AWR	DJ	0	0	0
1AWR	DK	0	0	0
1AWR	DL	0	0	0
1AWR	EF	0	0	0
1AWR	EG	0	0	0
1AWR	EH	0	0	0
1AWR	EI	0	0	0
1AWR	EJ	0	0	0
1AWR	EK	0	0	0
1AWR	EL	0	0	0
1AWR	FG	0	0	0
1AWR	FH	0	0	0
1AWR	FI	0	0	0
1AWR	FJ	0	0	0
1AWR	FK	0	0	0
1AWR	FL	0	0	0
1AWR	GH	0	0	0
1AWR	GI	0	0	0
1AWR	GJ	0	0	0
1AWR	GK	0	0	0
1AWR	GL	0	0	0
1AWR	HI	0	0	0
1AWR	HJ	0	0	0
1AWR	HK	0	0	0
1AWR	HL	0	0	0
1AWR	IJ	0	0	0
1AWR	IK	0	0	0
1AWR	IL	0	0	0
1AWR	JK	0	0	0
1AWR	JL	0	0	0
1AWR	KL	0	0	0
1AX0	AB	0	0	0
1AX1	AB	0	0	0
1AX1	AC	0	0	0
1AX1	BC	0	0	0
1AX2	AB	0	0	0
1AX2	AC	0	0	0
1AX2	BC	0	0	0
1AXA	AB	0	0.059	0
1AXE	AB	0	-0.125	0
1AXW	AB	0	0.016	0
1AXY	AB	0	0	0
1AXZ	AB	0	0	0
1AY7	AB	0	-0.067	0
1AYF	AB	0	0.003	0
1AYO	AB	0	0.025	0
1AYO	AC	0	0	0
1AYO	BC	0	0	0
1AZ0	CD	0	0	0
1AZ0	CA	0	0	0
1AZ0	CB	0	0	0
1AZ0	DA	0	0	0
1AZ0	DB	0	0	0
1AZ0	AB	0	-0.031	22
1AZC	AB	0	-0.042	0
1AZV	AB	0	0.037	0
1B05	AB	0	0	0
1B0H	AB	0	0	0
1B0N	AB	0	0	0
1B16	AB	0	-0.005	0
1B17	AB	0	0	0
1B18	AB	0	0	0
1B19	AB	0	0	0
1B1H	AB	0	0	0
1B2A	AB	0	0	0
1B2B	AB	0	0	0
1JIF	AB	0	0.076	0
1JIQ	AB	0	-0.143	0
1JIQ	AC	0	0	0
1JIQ	AD	0	0	0
1JIQ	BC	0	0	0
1JIQ	BD	0	0	0
1JIQ	CD	0	-0.144	0
1JIW	PI	0	0.061	0
1JJE	AB	0	0	0
1JJT	AB	0	0	0
1JKE	AB	0	0	0
1JKE	AC	0	0.066	0
1JKE	AD	0	-0.016	0
1JKE	BC	0	-0.013	0
1JKE	BD	0	0	0
1JKE	CD	0	0	0
1JKG	AB	0	0.03	6
1JKX	AB	0	-0.004	0
1JKX	AC	0	0	0
1JKX	AD	0	0	0
1JKX	BC	0	0.004	0
1JKX	BD	0	0.004	0
1JKX	CD	0	0	0
1JL0	AB	0	-0.164	30
1JLT	AB	0	-0.051	22
1JLV	AB	0	-0.096	0
1JLV	AC	0	0	0
1JLV	AD	0	0	0
1JLV	AE	0	0	0
1JLV	AF	0	0	0
1JLV	BC	0	0.036	0
1JLV	BD	0	0	0
1JLV	BE	0	0	0
1JLV	BF	0	0	0
1JLV	CD	0	-0.094	0
1JLV	CE	0	0	0
1JLV	CF	0	0	0
1JLV	DE	0	0.111	0
1JLV	DF	0	0	0
1JLV	EF	0	-0.104	0
1JM0	AB	0	-0.009	0
1JM0	AC	0	0	0
1JM0	AD	0	0	0
1JM0	AE	0	0	0
1JM0	AF	0	0	0
1JM0	BC	0	0	0
1JM0	BD	0	0	0
1JM0	BE	0	-0.004	0
1JM0	BF	0	0	0
1JM0	CD	0	-0.009	0
1JM0	CE	0	0	0
1JM0	CF	0	0	0
1JM0	DE	0	0	0
1JM0	DF	0	0.024	0
1JM0	EF	0	-0.008	0
1JME	AB	0	-0.002	24
1JMK	CO	0	-0.013	8
1JMV	AB	0	0.07	2
1JMV	AC	0	0	0
1JMV	AD	0	-0.026	10
1JMV	BC	0	-0.057	7
1JMV	BD	0	0.006	12
1JMV	CD	0	0.027	15
1JOL	AB	0	-0.117	0
1JOU	AB	0	0.191	1
1JOU	AC	0	0	0
1JOU	AD	0	0	0
1JOU	AE	0	0	0
1JOU	AF	0	0.008	1
1JOU	BC	0	0	0
1JOU	BD	0	0.055	2
1JOU	BE	0	0	0
1JOU	BF	0	0	0
1JOU	CD	0	0.213	1
1JOU	CE	0	0	0
1JOU	CF	0	0	0
1JOU	DE	0	0	0
1JOU	DF	0	0	0
1JOU	EF	0	0.21	1
1JP3	AB	0	0.099	25
1JPR	AB	0	0.155	0
1JPT	LH	0	0.038	5
1JQ8	AB	0	0.001	24
1JQ8	AP	0	0	0
1JQ8	BP	0	0	0
1JQ9	AB	0	0.002	24
1JQ9	AP	0	0	0
1JQ9	BP	0	0	0
1JQC	AB	0	0.153	0
1JQX	AB	0	-0.039	0
1JR8	AB	0	-0.077	0
1JRA	AB	0	-0.1	0
1JRA	AC	0	-0.015	0
1JRA	AD	0	0	0
1JRA	BC	0	0	0
1JRA	BD	0	0	0
1JRA	CD	0	-0.071	0
1JRB	AB	0	-0.044	0
1JRC	AB	0	-0.037	0
1JRR	AP	0	0	0
1JRS	AB	0	0	0
1JRT	AB	0	0	0
1JSD	AB	0	0.001	0
1JSD	AC	0	0	0
1JSD	AD	0	0	0
1JSD	AE	0	0	0
1JSD	AF	0	0	0
1JSD	BC	0	0	0
1JSD	BD	0	0	0
1JSD	BE	0	0	0
1JSD	BF	0	0	0
1JSD	CD	0	0	0
1JSD	CE	0	0	0
1JSD	CF	0	0	0
1JSD	DE	0	0	0
1JSD	DF	0	0	0
1JSD	EF	0	0	0
1JSM	AB	0	-0.05	0
1JSM	AC	0	0	0
1JSM	AD	0	0	0
1JSM	BC	0	0	0
1JSM	BD	0	0	0
1JSM	CD	0	0	0
1JT3	AB	0	0.073	0
1JT5	AB	0	0.073	0
1JTG	AB	0	0.027	1
1JTG	AC	0	0	0
1JTG	AD	0	0	0
1JTG	BC	0	0.053	2
1JTG	BD	0	0	0
1JTG	CD	0	0.027	2
1JTP	AB	0	0	0
1JTP	AL	0	0.047	0
1JTP	AM	0	0	0
1JTP	BL	0	0	0
1JTP	BM	0	0.041	0
1JTP	LM	0	-0.037	0
1JU9	AB	0	-0.149	0
1JUB	AB	0	-0.042	0
1JUE	AB	0	-0.037	0
1JUH	AB	0	0	0
1JUH	AC	0	0.108	26
1JUH	AD	0	0	0
1JUH	AE	0	0	0
1JUH	AF	0	0	0
1JUH	AG	0	0	0
1JUH	AH	0	0	0
1JUH	BC	0	-0.004	21
1JUH	BD	0	0	0
1JUH	BE	0	0	0
1JUH	BF	0	0	0
1JUH	BG	0	0	0
1JUH	BH	0	0	0
1JUH	CD	0	0	0
1JUH	CE	0	0	0
1JUH	CF	0	0	0
1JUH	CG	0	0	0
1JUH	CH	0	0	0
1JUH	DE	0	0	0
1JUH	DF	0	0	0
1JUH	DG	0	0	0
1JUH	DH	0	0	0
1JUH	EF	0	0	0
1JUH	EG	0	0	0
1JUH	EH	0	0	0
1JUH	FG	0	0	0
1JUH	FH	0	0	0
1JUH	GH	0	0	0
1JV1	AB	0	-0.047	24
1JVK	AB	0	0.04	0
1JVL	AB	0	-0.022	0
1JWG	AC	0	0	0
1JWG	AB	0	0.133	0
1JWG	AD	0	0	0
1JWG	CB	0	0	0
1JWG	CD	0	0	0
1JWG	BD	0	0	0
1JWI	AB	0	0.104	2
1JYA	AB	0	-0.024	0
1JYR	AL	0	0	0
1JYS	AB	0	0.012	8
1JZJ	AB	0	-0.018	0
1JZL	AB	0	0.089	0
1JZM	AB	0	0.101	0
1JZO	AB	0	0.012	0
1JZT	AB	0	0.01	0
1K1T	AB	0	0.056	0
1K1U	AB	0	0.057	0
1K20	AB	0	0.184	0
1K26	AB	0	0.039	0
1K2B	AB	0	0.057	0
1K2E	AB	0	0.036	0
1K38	AB	0	0.233	10
1K3L	AB	0	-0.038	0
1K3O	AB	0	-0.04	10
1K3S	AB	0	0.016	8
1K3Y	AB	0	-0.038	0
1K4E	AB	0	0.242	2
1K4F	AB	0	0.254	2
1K4W	AB	0	0	0
1K50	AB	0	-0.067	0
1K50	AC	0	-0.037	0
1K50	AD	0	-0.018	0
1K50	BC	0	-0.019	0
1K50	BD	0	-0.01	0
1K50	CD	0	-0.067	0
1K54	AB	0	0	0
1K54	AC	0	0.265	5
1K54	AD	0	0.141	3
1K54	BC	0	0	0
1K54	BD	0	0.264	3
1K54	CD	0	0	0
1K55	AB	0	0	0
1K55	AC	0	0.267	1
1K55	AD	0	0.144	1
1K55	BC	0	0	0
1K55	BD	0	0.265	1
1K55	CD	0	0	0
1K56	AB	0	0	0
1K56	AC	0	0.255	12
1K56	AD	0	0.139	6
1K56	BC	0	0	0
1K56	BD	0	0.267	6
1K56	CD	0	0	0
1K57	AB	0	0	0
1K57	AC	0	0.245	4
1K57	AD	0	0.141	6
1K57	BC	0	0	0
1K57	BD	0	0.269	6
1K57	CD	0	0	0
1K66	AB	0	0.137	0
1K68	AB	0	-0.005	0
1K6D	AB	0	-0.023	2
1K6V	AB	0	0.054	10
1K6Z	AB	0	-0.032	17
1K72	AB	0	-0.023	2
1K72	AC	0	0	0
1K72	BC	0	0	0
1K75	AB	0	-0.171	0
1K7H	AB	0	-0.002	0
1K94	AB	0	-0.015	0
1K9F	AB	0	0	0
1K9J	AB	0	-0.066	0
1K9J	AC	0	0	0
1K9J	BC	0	0	0
1K9K	AB	0	0.042	0
1K9T	AB	0	0	0
1K9U	AB	0	-0.372	0
1KAE	AB	0	-0.172	0
1KAP	PI	0	0	0
1KBN	AB	0	-0.003	0
1KBQ	AB	0	0	0
1KBQ	AC	0	-0.25	0
1KBQ	AD	0	0	0
1KBQ	BC	0	0	0
1KBQ	BD	0	-0.249	0
1KBQ	CD	0	0	0
1KCE	AB	0	0.031	0
1KCV	LH	0	0.043	0
1KCZ	AB	0	-0.111	2
1KD0	AB	0	-0.117	0
1KD8	AB	0	-0.055	0
1KD8	AC	0	0	0
1KD8	AD	0	0	0
1KD8	AE	0	0.002	0
1KD8	AF	0	0	0
1KD8	BC	0	0	0
1KD8	BD	0	0	0
1KD8	BE	0	0	0
1KD8	BF	0	0	0
1KD8	CD	0	-0.047	0
1KD8	CE	0	0	0
1KD8	CF	0	0	0
1KD8	DE	0	0	0
1KD8	DF	0	0	0
1KD8	EF	0	-0.037	0
1KDG	AB	0	0.038	0
1KEK	AB	0	-0.393	0
1KEL	LH	0	0.095	0
1KEP	AB	0	-0.03	0
1KET	AB	0	-0.036	0
1KEW	AB	0	-0.038	0
1KFG	AB	0	-0.022	0
1KFG	AC	0	0	0
1KFG	AD	0	0	0
1KFG	BC	0	0	0
1KFG	BD	0	0	0
1KFG	CD	0	0	0
1KGC	DE	0	0.026	9
1KGN	AB	0	0.428	0
1KGN	AC	0	0	0
1KGN	AD	0	-0.127	0
1KGN	BC	0	0	0
1KGN	BD	0	0	0
1KGN	CD	0	0.427	0
1KGP	AB	0	0.431	0
1KGP	AC	0	0	0
1KGP	AD	0	-0.089	0
1KGP	BC	0	0	0
1KGP	BD	0	0	0
1KGP	CD	0	0.425	0
1KH5	AB	0	-0.619	0
1KHD	AB	0	0.002	14
1KHD	AC	0	0	0
1KHD	AD	0	0.091	13
1KHD	BC	0	0.086	19
1KHD	BD	0	0	0
1KHD	CD	0	-0.001	18
1KHP	AI	0	0	0
1KHQ	AI	0	0	0
1KIC	AB	0	-0.014	23
1KIE	AB	0	-0.032	25
1KJ8	AB	0	0.031	12
1KJ9	AB	0	0.033	9
1KJI	AB	0	0.037	4
1KJJ	AB	0	0.033	11
1KJQ	AB	0	0.043	9
1KKO	AB	0	-0.234	0
1KLI	LH	0	-0.067	11
1KM0	AB	0	0	0
1KM0	AC	0	0.15	0
1KM0	AD	0	0	0
1KM0	BC	0	0	0
1KM0	BD	0	0	0
1KM0	CD	0	-0.004	0
1KM1	AB	0	0.034	0
4KVY	AB	0	-0.156	0
4KVY	AC	0	0	0
4KVY	AD	0	0	0
4KVY	BC	0	0	0
4KVY	BD	0	0	0
4KVY	CD	0	-0.157	0
4KWA	AB	0	0.01	0
4KWD	AB	0	-0.154	0
4KWD	AC	0	0.015	0
4KWD	AD	0	0	0
4KWD	BC	0	0	0
4KWD	BD	0	0	0
4KWD	CD	0	-0.151	0
4KWS	AB	0	-0.036	16
4KWS	AC	0	-0.052	13
4KWS	AD	0	0	0
4KWS	AE	0	0	0
4KWS	AF	0	0.045	15
4KWS	AG	0	0	0
4KWS	AH	0	0	0
4KWS	BC	0	0	0
4KWS	BD	0	0	0
4KWS	BE	0	0	0
4KWS	BF	0	0.261	19
4KWS	BG	0	0.043	18
4KWS	BH	0	0.051	18
4KWS	CD	0	-0.037	16
4KWS	CE	0	0.043	15
4KWS	CF	0	0	0
4KWS	CG	0	0	0
4KWS	CH	0	0.264	15
4KWS	DE	0	0	0
4KWS	DF	0	0	0
4KWS	DG	0	0	0
4KWS	DH	0	0.044	17
4KWS	EF	0	0	0
4KWS	EG	0	0	0
4KWS	EH	0	-0.033	16
4KWS	FG	0	-0.038	17
4KWS	FH	0	0	0
4KWS	GH	0	0	0
4KXL	AB	0	0.107	25
4KXL	AC	0	-0.008	19
4KXL	AD	0	0	0
4KXL	BC	0	0.086	26
4KXL	BD	0	-0.011	24
4KXL	CD	0	0.104	18
4KXN	AB	0	0.104	27
4KXN	AC	0	0.072	27
4KXN	AD	0	0	0
4KXN	BC	0	0.088	34
4KXN	BD	0	0.088	27
4KXN	CD	0	0.108	27
4KXQ	AB	0	0	0
4KXY	AB	0	0.103	0
4KYK	AB	0	-0.149	0
4KYX	AB	0	-0.038	6
4KZL	AC	0	0.221	0
4KZL	AB	0	-0.015	0
4KZL	AD	0	0	0
4KZL	CB	0	-0.003	0
4KZL	CD	0	0	0
4KZL	BD	0	0.194	0
4KZN	AB	0	0	0
4KZP	AB	0	0.022	10
4KZP	AC	0	-0.015	2
4KZP	AD	0	-0.554	6
4KZP	BC	0	-0.538	10
4KZP	BD	0	0.019	14
4KZP	CD	0	0	0
4L00	AB	0	-0.073	18
4L01	AB	0	-0.069	23
4L0B	AC	0	0.219	0
4L0B	AB	0	-0.017	0
4L0B	AD	0	0	0
4L0B	CB	0	-0.003	0
4L0B	CD	0	0	0
4L0B	BD	0	0.192	0
4L0N	AB	0	-0.115	870
4L0N	AC	0	0	0
4L0N	AD	0	0	0
4L0N	AE	0	0	0
4L0N	AF	0	0	0
4L0N	AG	0	0.016	870
4L0N	AH	0	0	0
4L0N	AI	0	0	0
4L0N	AJ	0	0	0
4L0N	BC	0	0	0
4L0N	BD	0	0	0
4L0N	BE	0	0.025	870
4L0N	BF	0	0	0
4L0N	BG	0	0	0
4L0N	BH	0	0.028	870
4L0N	BI	0	0	0
4L0N	BJ	0	0	0
4L0N	CD	0	-0.107	870
4L0N	CE	0	0	0
4L0N	CF	0	0.042	870
4L0N	CG	0	0	0
4L0N	CH	0	0	0
4L0N	CI	0	0	0
4L0N	CJ	0	0	0
4L0N	DE	0	0.034	870
4L0N	DF	0	0	0
4L0N	DG	0	0	0
4L0N	DH	0	0	0
4L0N	DI	0	0	0
4L0N	DJ	0	0	0
4L0N	EF	0	-0.115	870
4L0N	EG	0	0	0
4L0N	EH	0	0	0
4L0N	EI	0	0	0
4L0N	EJ	0	0	0
4L0N	FG	0	0	0
4L0N	FH	0	0	0
4L0N	FI	0	0	0
4L0N	FJ	0	0	0
4L0N	GH	0	-0.088	870
4L0N	GI	0	0	0
4L0N	GJ	0	0.027	435
4L0N	HI	0	0	0
4L0N	HJ	0	0	0
4L0N	IJ	0	0	0
4L0Q	AB	0	-0.122	0
4L0S	AC	0	0.219	0
4L0S	AB	0	-0.017	0
4L0S	AD	0	0	0
4L0S	CB	0	-0.002	0
4L0S	CD	0	0	0
4L0S	BD	0	0.193	0
4L0V	AC	0	0.221	0
4L0V	AB	0	-0.017	0
4L0V	AD	0	0	0
4L0V	CB	0	-0.003	0
4L0V	CD	0	0	0
4L0V	BD	0	0.194	0
4L10	AC	0	0.221	0
4L10	AB	0	-0.016	0
4L10	AD	0	0	0
4L10	CB	0	-0.004	0
4L10	CD	0	0	0
4L10	BD	0	0.194	0
4L1A	AB	0	0.051	0
4L1F	AB	0	0.065	0
4L1J	AB	0	-0.07	0
4L2B	AB	0	0.036	0
4L2B	AC	0	0	0
4L2B	AD	0	0	0
4L2B	BC	0	0	0
4L2B	BD	0	0	0
4L2B	CD	0	0	0
4L2C	AB	0	0.036	0
4L2C	AC	0	0	0
4L2C	AD	0	0	0
4L2C	AE	0	0	0
4L2C	AF	0	0	0
4L2C	AG	0	0	0
4L2C	AH	0	0	0
4L2C	BC	0	0	0
4L2C	BD	0	0	0
4L2C	BE	0	0	0
4L2C	BF	0	0	0
4L2C	BG	0	0	0
4L2C	BH	0	0	0
4L2C	CD	0	0.034	0
4L2C	CE	0	0	0
4L2C	CF	0	0	0
4L2C	CG	0	0	0
4L2C	CH	0	0	0
4L2C	DE	0	0	0
4L2C	DF	0	0	0
4L2C	DG	0	0	0
4L2C	DH	0	0	0
4L2C	EF	0	0	0
4L2C	EG	0	0	0
4L2C	EH	0	0	0
4L2C	FG	0	0	0
4L2C	FH	0	0	0
4L2C	GH	0	0	0
4L2I	AB	0	0.147	0
4L2O	AB	0	0.108	0
4L2O	AE	0	0	0
4L2O	AG	0	0	0
4L2O	BE	0	0	0
4L2O	BG	0	-0.066	0
4L2O	EG	0	0.133	0
4L31	AC	0	0.219	0
4L31	AB	0	-0.015	0
4L31	AD	0	0	0
4L31	CB	0	-0.003	0
4L31	CD	0	0	0
4L31	BD	0	0.192	0
4L32	AC	0	0.215	0
4L32	AB	0	-0.018	0
4L32	AD	0	0	0
4L32	CB	0	-0.003	0
4L32	CD	0	0	0
4L32	BD	0	0.19	0
4L34	AC	0	0.218	0
4L34	AB	0	-0.018	0
4L34	AD	0	0	0
4L34	CB	0	-0.003	0
4L34	CD	0	0	0
4L34	BD	0	0.195	0
4L3K	AB	0	0.062	0
4L4J	AB	0	-0.078	24
4L4J	AC	0	0	0
4L4J	AD	0	0	0
4L4J	BC	0	0	0
4L4J	BD	0	0	0
4L4J	CD	0	0	0
4L4Q	AB	0	0.033	0
4L4Q	AC	0	0.21	0
4L4Q	AD	0	0	0
4L4Q	BC	0	0	0
4L4Q	BD	0	0.21	0
4L4Q	CD	0	0.034	0
4L4Y	AB	0	0.057	22
4L51	AB	0	0.151	5
4L57	AB	0	-0.061	0
4L58	AB	0	0	0
4L5B	AB	0	0.201	21
4L6D	AB	0	-0.11	0
4L6D	AC	0	0	0
4L6D	AD	0	-0.111	0
4L6D	AE	0	0	0
4L6D	AF	0	0	0
4L6D	AG	0	0	0
4L6D	AH	0	-0.112	0
4L6D	BC	0	-0.113	0
4L6D	BD	0	0	0
4L6D	BE	0	0	0
4L6D	BF	0	0	0
4L6D	BG	0	-0.112	0
4L6D	BH	0	0	0
4L6D	CD	0	-0.109	0
4L6D	CE	0	0	0
4L6D	CF	0	-0.109	0
4L6D	CG	0	0	0
4L6D	CH	0	0	0
4L6D	DE	0	-0.111	0
4L6D	DF	0	0	0
4L6D	DG	0	0	0
4L6D	DH	0	0	0
4L6D	EF	0	-0.109	0
4L6D	EG	0	0	0
4L6D	EH	0	-0.111	0
4L6D	FG	0	-0.11	0
4L6D	FH	0	0	0
4L6D	GH	0	-0.109	0
4L6W	AB	0	0.342	69
4L74	AB	0	-0.883	0
4L7X	AU	0	0	0
4L82	AB	0	-0.009	0
4L82	AC	0	0	0
4L82	AD	0	0.014	0
4L82	BC	0	0	0
4L82	BD	0	0.011	0
4L82	CD	0	0.063	0
4L8F	CD	0	-0.083	0
4L8F	CB	0	0	0
4L8F	CA	0	-0.003	0
4L8F	DB	0	0	0
4L8F	DA	0	0	0
4L8F	BA	0	-0.089	0
4L8I	AB	0	-0.054	0
4L8Y	CD	0	-0.086	0
4L8Y	CA	0	0	0
4L8Y	CB	0	0	0
4L8Y	DA	0	-0.016	0
4L8Y	DB	0	0	0
4L8Y	AB	0	-0.085	0
4L93	AB	0	0.09	0
4L9A	AB	0	0.047	7
4L9N	AB	0	-0.041	2
4L9T	AB	0	-0.047	0
4L9U	AB	0	-0.08	0
4L9X	AB	0	0.034	0
4LA7	AB	0	0.053	22
4LAN	AB	0	-0.198	0
4LAO	AB	0	-0.197	0
4LB0	AB	0	-0.045	2
4LBG	AB	0	0.088	0
4LBX	AB	0	0.086	0
4LC1	AB	0	-0.466	29
4LC3	AB	0	0.079	0
4LC4	AB	0	0.085	0
4LC5	AB	0	-0.157	0
4LC6	AB	0	0.013	0
4LC8	AB	0	-0.02	0
4LCA	AB	0	0.086	0
4LCI	LH	0	0.082	0
4LCN	AB	0	-0.14	0
4LCP	AB	0	-0.154	0
4LD2	AB	0	-0.142	0
4LDF	AB	0	0	0
4LE1	AB	0	0.054	0
4LE5	AB	0	-0.099	23
4LEB	AB	0	0	0
4LEV	AB	0	0.078	0
4LFE	AB	0	-0.064	16
4LFG	AB	0	-0.064	0
4LFI	AB	0	0.06	0
4LFT	AB	0	-0.077	0
4LFY	AB	0	0.008	11
4LG6	AB	0	0	0
4LGR	AB	0	0.05	2
4LGZ	AB	0	0.135	0
4LH0	AB	0	0.14	0
4LH1	AB	0	0.151	0
4LH2	AB	0	0.15	0
4LH3	AB	0	0.148	0
4LH8	AB	0	0.033	0
4LHJ	AB	0	0.066	1
4LJ3	AB	0	-0.062	0
4LJI	AB	0	0	0
4LJO	AB	0	0.003	0
4LJR	AB	0	-0.169	0
4LJR	AC	0	0	0
4LJR	AD	0	0	0
4LJR	BC	0	0	0
4LJR	BD	0	0	0
4LJR	CD	0	0	0
4LK7	AB	0	0.024	0
4LK7	AC	0	0	0
4LK7	AD	0	-0.054	0
4LK7	BC	0	0.054	0
4LK7	BD	0	0.03	0
4LK7	CD	0	0.061	0
4LK9	AB	0	0	0
4LKA	AB	0	0	0
4LKL	AB	0	0	0
4LKM	AB	0	0	0
4LKM	AC	0	-0.037	13
4LKM	AD	0	0	0
4LKM	BC	0	0	0
4LKM	BD	0	0	0
4LKM	CD	0	0	0
4LKQ	AB	0	0.055	0
4LL3	AB	0	0.06	0
4LLD	AB	0	-0.149	0
4LLE	AB	0	0.079	9
4LLE	AC	0	0.052	10
4LLE	AD	0	0	0
4LLE	BC	0	-0.066	15
4LLE	BD	0	0.004	14
4LLE	CD	0	0.122	15
4LLJ	AB	0	0.057	3
4LLK	AB	0	0.058	0
4LLM	AB	0	-0.175	0
4LLO	AB	0	0.038	0
4LLO	AC	0	0.012	0
4LLO	AD	0	-0.004	0
4LLO	AE	0	0	0
4LLO	AF	0	0.02	0
4LLO	AG	0	0	0
4LLO	AH	0	0	0
4LLO	BC	0	0	0
4LLO	BD	0	0	0
4LLO	BE	0	0.016	0
4LLO	BF	0	-0.019	0
4LLO	BG	0	0.001	0
4LLO	BH	0	0	0
4LLO	CD	0	-0.024	0
4LLO	CE	0	0	0
4LLO	CF	0	0.004	0
4LLO	CG	0	0	0
4LLO	CH	0	0	0
4LLO	DE	0	0	0
4LLO	DF	0	0.008	0
4LLO	DG	0	0	0
4LLO	DH	0	-0.044	0
4LLO	EF	0	0.026	0
4LLO	EG	0	-0.005	0
4LLO	EH	0	-0.003	0
4LLO	FG	0	0	0
4LLO	FH	0	0	0
4LLO	GH	0	-0.035	0
4LLP	AB	0	0.066	23
4LLQ	AB	0	-0.155	2
4LLS	AB	0	-0.085	0
4LLT	AB	0	-0.087	0
4LLW	AB	0	0.03	10
4LLW	AC	0	-0.036	13
4LLW	AD	0	0	0
4LLW	BC	0	-0.056	9
4LLW	BD	0	0	0
4LLW	CD	0	0.028	6
4LLX	AB	0	0.058	0
4LLY	AB	0	0.053	0
4LLY	AC	0	0.064	0
4LLY	AD	0	0.036	0
4LLY	BC	0	0.043	0
4LLY	BD	0	-0.062	0
4LLY	CD	0	0.063	0
4LM0	AB	0	0.057	0
4LM1	AB	0	0.108	0
4LM2	AB	0	0.058	0
4LM3	AB	0	0.078	0
4LM4	AB	0	0.056	0
4LMI	AB	0	-0.216	0
4LMY	AB	0	0.082	0
4LN2	AB	0	0	0
4LN9	AB	0	-0.063	18
4LNB	AB	0	-0.032	13
4LNG	AB	0	-0.046	17
4LNP	AB	0	0	0
4LNQ	AB	0	0	0
4LNQ	AC	0	0	0
4LNQ	AD	0	0	0
4LNQ	BC	0	0	0
4LNQ	BD	0	0	0
4LNQ	CD	0	0	0
4LOA	AB	0	0.095	21
4LOI	AB	0	-0.029	7
4LOJ	AB	0	0.021	0
4LOO	AB	0	0	0
4LOW	AB	0	0.008	8
4LP9	AI	0	0	0
4LPV	AB	0	-0.289	0
4LPY	AB	0	-0.375	0
4LQB	AB	0	-0.139	0
4LQG	AB	0	0	0
4LQG	AC	0	0	0
4LQG	AD	0	0	0
4LQG	AE	0	0	0
4LQG	AF	0	0	0
4LQG	BC	0	0	0
4LQG	BD	0	0	0
4LQG	BE	0	0	0
4LQG	BF	0	0	0
4LQG	CD	0	0	0
4LQG	CE	0	0	0
4LQG	CF	0	0	0
4LQG	DE	0	0	0
4LQG	DF	0	0	0
4LQG	EF	0	0	0
4LQK	CD	0	0.181	0
4LQK	CA	0	0	0
4LQK	CB	0	-0.023	0
4LQK	DA	0	0	0
4LQK	DB	0	0	0
4LQK	AB	0	0.162	0
4LQW	AB	0	0	0
4LQW	AC	0	0.039	0
4LQW	AD	0	0.039	4
4LQW	BC	0	0.025	0
4LQW	BD	0	0	0
4LQW	CD	0	0.017	4
4LRI	AB	0	0	0
4LRI	AP	0	-0.015	8
4LRI	AC	0	-0.075	6
4LRI	BP	0	0	0
4LRI	BC	0	0.022	6
4LRI	PC	0	-0.045	14
4LRN	HL	0	0.103	10
4LRQ	AB	0	0.06	0
4LRQ	AC	0	-0.022	0
4LRQ	AD	0	-0.046	0
4LRQ	BC	0	0	0
4LRQ	BD	0	-0.022	0
4LRQ	CD	0	0.052	0
4LS5	AB	0	-0.086	0
4LS6	AB	0	-0.104	0
4LS7	AB	0	-0.115	0
4LSB	AB	0	-1.007	1
4LSM	AB	0	-0.079	0
4LTS	AB	0	-0.155	17
4LU1	AB	0	-0.036	13
4LUC	AB	0	0.076	0
4LUI	AB	0	-0.069	9
4LUJ	AB	0	0.031	0
4LUL	AB	0	-0.017	0
4LUM	AB	0	-0.002	0
4LUQ	AB	0	-0.07	0
4LUQ	AC	0	-0.006	0
4LUQ	AD	0	0	0
4LUQ	BC	0	0	0
4LUQ	BD	0	0	0
4LUQ	CD	0	0	0
4LUX	AB	0	-0.017	20
4LV5	AB	0	-0.014	16
4LV6	AB	0	0.071	0
4LV8	AB	0	-0.021	10
4LV9	AB	0	-0.152	20
4LVA	AB	0	-0.15	20
4LVB	AB	0	-0.154	18
4LVD	BA	0	-0.152	20
4LVF	AB	0	-0.15	20
4LVG	AB	0	-0.16	20
4LW2	AB	0	-0.056	0
4LW2	AC	0	0	0
4LW2	BC	0	-0.244	0
4LW7	AB	0	-0.006	0
4LWS	BA	0	-0.113	0
4LWW	AB	0	-0.154	18
4LX2	AB	0	0	0
4LX3	AB	0	-0.275	0
4LXL	AD	0	0	0
4LXQ	AB	0	-0.237	0
4LXT	AB	0	-0.239	0
4LXU	AB	0	-0.239	0
4LXX	AB	0	-0.235	0
4LXY	AB	0	-0.211	0
4LY0	AB	0	-0.233	0
4LY3	AB	0	-0.198	0
4LYL	AB	0	0.022	0
4LYL	AC	0	0	0
4LYL	AD	0	0	0
4LYL	AE	0	0	0
4LYL	AF	0	0	0
4LYL	AG	0	0	0
4LYL	AH	0	0	0
4LYL	AI	0	0	0
4LYL	AJ	0	0	0
4LYL	AK	0	-0.041	0
4LYL	AL	0	0	0
4LYL	AM	0	-0.024	0
4LYL	AN	0	0	0
4LYL	AO	0	0.024	0
4LYL	AP	0	-0.02	0
4LYL	BC	0	0	0
4LYL	BD	0	0.015	0
4LYL	BE	0	0	0
4LYL	BF	0	0	0
4LYL	BG	0	0	0
4LYL	BH	0	0	0
4LYL	BI	0	0	0
4LYL	BJ	0	0	0
4LYL	BK	0	0	0
4LYL	BL	0	0	0
4LYL	BM	0	0.019	0
4LYL	BN	0	0	0
4LYL	BO	0	0	0
4LYL	BP	0	0	0
4LYL	CD	0	0.025	0
4LYL	CE	0	0	0
4LYL	CF	0	0	0
4LYL	CG	0	0	0
4LYL	CH	0	0	0
4LYL	CI	0	0	0
4LYL	CJ	0	0	0
4LYL	CK	0	0	0
4LYL	CL	0	0	0
4LYL	CM	0	0.023	0
4LYL	CN	0	-0.02	0
4LYL	CO	0	-0.025	0
4LYL	CP	0	0	0
4LYL	DE	0	0	0
4LYL	DF	0	0	0
4LYL	DG	0	0	0
4LYL	DH	0	0	0
4LYL	DI	0	0	0
4LYL	DJ	0	0	0
4LYL	DK	0	0	0
4LYL	DL	0	0	0
4LYL	DM	0	0	0
4LYL	DN	0	0	0
4LYL	DO	0	-0.024	0
4LYL	DP	0	0	0
4LYL	EF	0	0.018	0
4LYL	EG	0	0	0
4LYL	EH	0	0	0
4LYL	EI	0	0	0
4LYL	EJ	0	0	0
4LYL	EK	0	0.024	0
4LYL	EL	0	-0.021	0
4LYL	EM	0	0	0
4LYL	EN	0	0	0
4LYL	EO	0	0	0
4LYL	EP	0	0	0
4LYL	FG	0	0	0
4LYL	FH	0	0	0
4LYL	FI	0	0	0
4LYL	FJ	0	0	0
4LYL	FK	0	0	0
4LYL	FL	0	0	0
4LYL	FM	0	0	0
4LYL	FN	0	0	0
4LYL	FO	0	0	0
4LYL	FP	0	0	0
4LYL	GH	0	0.024	0
4LYL	GI	0	0.023	0
4LYL	GJ	0	-0.022	0
4LYL	GK	0	0	0
4LYL	GL	0	0	0
4LYL	GM	0	-0.043	0
4LYL	GN	0	0	0
4LYL	GO	0	0	0
4LYL	GP	0	0	0
4LYL	HI	0	0	0
4LYL	HJ	0	0	0
4LYL	HK	0	0	0
4LYL	HL	0	0	0
4LYL	HM	0	0	0
4LYL	HN	0	0	0
4LYL	HO	0	0	0
4LYL	HP	0	0	0
4LYL	IJ	0	0.018	0
4LYL	IK	0	0	0
4LYL	IL	0	0	0
4LYL	IM	0	0	0
4LYL	IN	0	0	0
4LYL	IO	0	0	0
4LYL	IP	0	0	0
4LYL	JK	0	0	0
4LYL	JL	0	0	0
4LYL	JM	0	0	0
4LYL	JN	0	0	0
4LYL	JO	0	0	0
4LYL	JP	0	0	0
4LYL	KL	0	0.019	0
4LYL	KM	0	0	0
4LYL	KN	0	0	0
4LYL	KO	0	0	0
4LYL	KP	0	0	0
4LYL	LM	0	0	0
4LYL	LN	0	0	0
4LYL	LO	0	0	0
4LYL	LP	0	0	0
4LYL	MN	0	0.016	0
4LYL	MO	0	0	0
4LYL	MP	0	0	0
4LYL	NO	0	0	0
4LYL	NP	0	0	0
4LYL	OP	0	0.019	0
4LZ1	LH	0	0	0
4LZ1	LD	0	0	0
4LZ1	HD	0	0	0
4LZ5	AB	0	0.032	303
4LZ5	AC	0	0.088	302
4LZ5	BC	0	0.057	305
4LZ8	AB	0	0.032	303
4LZ8	AC	0	0.092	302
4LZ8	BC	0	0.07	305
4LZA	AB	0	0.183	4
4LZF	AB	0	0	0
4LZX	AB	0	0.044	1
4M0E	AB	0	-0.037	9
4M0E	AC	0	0	0
4M0E	AD	0	0	0
4M0E	BC	0	0	0
4M0E	BD	0	0	0
4M0E	CD	0	0	0
4M0K	AB	0	0.186	0
4M0K	AC	0	0	0
4M0K	AD	0	0	0
4M0K	BC	0	0.033	0
4M0K	BD	0	0	0
4M0K	CD	0	0.162	0
4M0Q	AB	0	0.065	0
4M0R	AB	0	0.068	9
4M0W	AB	0	0.049	0
4M1H	AB	0	-0.213	0
4M1H	AC	0	0	0
4M1H	AD	0	0	0
4M1H	BC	0	0.047	0
4M1H	BD	0	0	0
4M1H	CD	0	-0.076	0
4M1I	AB	0	-0.195	0
4M1I	AC	0	0	0
4M1I	AD	0	0.017	0
4M1I	BC	0	0.073	0
4M1I	BD	0	0	0
4M1I	CD	0	-0.077	0
4M1J	CA	0	0.171	0
4M23	AB	0	-0.078	26
4M23	AC	0	0.011	21
4M23	AD	0	0	0
4M23	BC	0	-0.05	39
4M23	BD	0	0	0
4M23	CD	0	-0.066	36
4M25	AB	0	-0.054	20
4M25	AC	0	0	0
4M25	AD	0	0	0
4M25	BC	0	-0.049	40
4M25	BD	0	0	0
4M25	CD	0	-0.077	41
4M2F	AB	0	-0.074	23
4M2F	AC	0	0.005	0
4M2F	AD	0	0	0
4M2F	BC	0	-0.055	23
4M2F	BD	0	0	0
4M2F	CD	0	-0.07	0
4M3J	AB	0	0.011	4
4M3K	AB	0	0.016	8
4M43	LH	0	0.074	15
4M4F	AB	0	0	0
4M4F	AC	0	0	0
4M4F	AD	0	0	0
4M4F	BC	0	0	0
4M4F	BD	0	0	0
4M4F	CD	0	0	0
4M4H	AB	0	0	0
4M4H	AC	0	0	0
4M4H	AD	0	0	0
4M4H	BC	0	0	0
4M4H	BD	0	0	0
4M4H	CD	0	0	0
4M4I	AB	0	0	0
4M4I	AC	0	0	0
4M4I	AD	0	0	0
4M4I	BC	0	0	0
4M4I	BD	0	0	0
4M4I	CD	0	0	0
4M4J	AB	0	0	0
4M4J	AC	0	0	0
4M4J	AD	0	0	0
4M4J	BC	0	0	0
4M4J	BD	0	0	0
4M4J	CD	0	0	0
4M4L	AB	0	0	0
4M4L	AC	0	0	0
4M4L	AD	0	0	0
4M4L	BC	0	0	0
4M4L	BD	0	0	0
4M4L	CD	0	0	0
4M4M	AB	0	0	0
4M4M	AC	0	0	0
4M4M	AD	0	0	0
4M4M	BC	0	0	0
4M4M	BD	0	0	0
4M4M	CD	0	0	0
4M5D	AB	0	0.003	77
4M5S	AB	0	0	0
4M5Y	HL	0	0.091	8
4M5Y	HI	0	-0.033	7
4M5Y	HM	0	0	0
4M5Y	LI	0	0	0
4M5Y	LM	0	0	0
4M5Y	IM	0	0.051	1
4M61	AB	0	0.062	0
4M61	AC	0	0	0
4M61	AD	0	-0.012	0
4M61	BC	0	0	0
4M61	BD	0	0	0
4M61	CD	0	0.063	0
4M6B	AC	0	0	0
4M6B	AD	0	0.02	0
4M6B	AF	0	0	0
4M6B	CD	0	0	0
4M6B	CF	0	0	0
4M6B	DF	0	0	0
4M6M	LH	0	0.019	5
4M6N	LH	0	0.027	5
4M6P	AB	0	-0.152	19
4M73	AB	0	0.108	0
4M7J	HL	0	0.032	0
4M7J	HA	0	0	0
4M7J	LA	0	0	0
4M7K	LH	0	0.033	0
4M7Y	AB	0	0.043	0
4M8D	AB	0	0.104	0
4M8D	AC	0	0	0
4M8D	AD	0	0.004	0
4M8D	AE	0	0	0
4M8D	AF	0	-0.005	0
4M8D	AG	0	0	0
4M8D	AH	0	0	0
4M8D	AI	0	0.039	0
4M8D	AJ	0	0	0
4M8D	AK	0	0	0
4M8D	AL	0	0	0
4M8D	BC	0	0.026	0
4M8D	BD	0	-0.051	0
4M8D	BE	0	0	0
4M8D	BF	0	0	0
4M8D	BG	0	0	0
4M8D	BH	0	0.031	0
4M8D	BI	0	0	0
4M8D	BJ	0	0	0
4M8D	BK	0	-0.024	0
4M8D	BL	0	0	0
4M8D	CD	0	0.103	0
4M8D	CE	0	0	0
4M8D	CF	0	0	0
4M8D	CG	0	0	0
4M8D	CH	0	0	0
4M8D	CI	0	0	0
4M8D	CJ	0	0	0
4M8D	CK	0	0	0
4M8D	CL	0	0	0
4M8D	DE	0	0	0
4M8D	DF	0	0	0
4M8D	DG	0	0	0
4M8D	DH	0	0	0
4M8D	DI	0	-0.052	0
4M8D	DJ	0	0	0
4M8D	DK	0	0	0
4M8D	DL	0	0	0
4M8D	EF	0	0.099	0
4M8D	EG	0	0	0
4M8D	EH	0	0	0
4M8D	EI	0	0	0
4M8D	EJ	0	0	0
4M8D	EK	0	0	0
4M8D	EL	0	0	0
4M8D	FG	0	0	0
4M8D	FH	0	0	0
4M8D	FI	0	-0.028	0
4M8D	FJ	0	0	0
4M8D	FK	0	0	0
4M8D	FL	0	0	0
4M8D	GH	0	0.097	0
4M8D	GI	0	0	0
4M8D	GJ	0	0	0
4M8D	GK	0	0.008	0
4M8D	GL	0	-0.069	0
4M8D	HI	0	0	0
4M8D	HJ	0	0	0
4M8D	HK	0	0	0
4M8D	HL	0	0	0
4M8D	IJ	0	0.113	0
4M8D	IK	0	0	0
4M8D	IL	0	0	0
4M8D	JK	0	0	0
4M8D	JL	0	0	0
4M8D	KL	0	0.113	0
4M8K	AB	0	-0.06	44
4M8Z	AB	0	0.05	20
4M91	AB	0	0	0
4M92	AB	0	0	0
4M9D	AB	0	-0.07	0
4M9V	AB	0	0	0
4M9V	AC	0	0	0
4M9V	AD	0	0	0
4M9V	AE	0	0	0
4M9V	AF	0	0	0
4M9V	BC	0	0	0
4M9V	BD	0	0	0
4M9V	BE	0	0	0
4M9V	BF	0	0	0
4M9V	CD	0	0	0
4M9V	CE	0	0	0
4M9V	CF	0	-0.072	4
4M9V	DE	0	0	0
4M9V	DF	0	0	0
4M9V	EF	0	0	0
4MA3	LH	0	0.07	0
4MA3	LA	0	0	0
4MA3	LB	0	-0.004	0
4MA3	HA	0	0.011	0
4MA3	HB	0	0.006	0
4MA3	AB	0	0.06	0
4MAC	AB	0	0.034	0
4MAE	AB	0	-0.012	0
4MAK	AB	0	0.105	0
4MAM	AB	0	0.059	0
4MAQ	AB	0	0.025	16
4MAU	LH	0	0.039	6
4MB0	AB	0	0.036	0
4MB0	AC	0	0	0
4MB0	AD	0	0.007	0
4MB0	BC	0	0.03	0
4MB0	BD	0	0	0
4MB0	CD	0	0.117	0
4MBG	AB	0	-0.02	19
4MC1	AB	0	0.058	0
4MC2	AB	0	0.057	0
4MC6	AB	0	0.058	0
4MC9	AB	0	0.06	0
4MCA	AB	0	-0.067	2
4MCB	AB	0	0.13	14
4MCC	AB	0	0.126	25
4MCP	AB	0	0	0
4MCP	AC	0	0	0
4MCP	AD	0	0	0
4MCP	AE	0	0	0
4MCP	BC	0	0	0
4MCP	BD	0	0	0
4MCP	BE	0	0	0
4MCP	CD	0	0	0
4MCP	CE	0	0	0
4MCP	DE	0	0	0
4MCQ	AB	0	0	0
4MCQ	AC	0	0	0
4MCQ	AD	0	0	0
4MCQ	AE	0	0	0
4MCQ	BC	0	0	0
4MCQ	BD	0	0	0
4MCQ	BE	0	0	0
4MCQ	CD	0	0	0
4MCQ	CE	0	0	0
4MCQ	DE	0	0	0
4MCR	AB	0	0	0
4MCR	AC	0	0	0
4MCR	AD	0	0	0
4MCR	AE	0	0	0
4MCR	BC	0	0	0
4MCR	BD	0	0	0
4MCR	BE	0	0	0
4MCR	CD	0	0	0
4MCR	CE	0	0	0
4MCR	DE	0	0	0
4MCS	AB	0	0	0
4MCS	AC	0	0	0
4MCS	AD	0	0	0
4MCS	AE	0	0	0
4MCS	BC	0	0	0
4MCS	BD	0	0	0
4MCS	BE	0	0	0
4MCS	CD	0	0	0
4MCS	CE	0	0	0
4MCS	DE	0	0	0
4MDC	AB	0	-0.097	0
4MDC	AC	0	0	0
4MDC	AD	0	0	0
4MDC	BC	0	-0.011	0
4MDC	BD	0	0	0
4MDC	CD	0	-0.113	0
4MDE	AB	0	-0.093	0
4MDE	AC	0	0	0
4MDE	AD	0	0	0
4MDE	BC	0	0	0
4MDE	BD	0	0	0
4MDE	CD	0	0	0
4MDF	AB	0	-0.093	0
4MDF	AC	0	0	0
4MDF	AD	0	0	0
4MDF	BC	0	0	0
4MDF	BD	0	0	0
4MDF	CD	0	0	0
4MDR	AB	0	0	0
4MDX	AB	0	-0.118	0
4MDX	AC	0	0	0
4MDX	BC	0	0	0
4MEA	AB	0	-0.041	0
4MEB	AB	0	-0.043	0
4MFL	AB	0	0	0
4MFQ	AB	0	0	0
4MG3	AB	0	0.006	0
4MG4	AB	0	-0.103	4
4MG4	AC	0	0	0
4MG4	AD	0	0	0
4MG4	AE	0	0	0
4MG4	AF	0	0	0
4MG4	AG	0	0	0
4MG4	AH	0	0.059	7
4MG4	BC	0	0	0
4MG4	BD	0	0.05	4
4MG4	BE	0	0	0
4MG4	BF	0	0.058	2
4MG4	BG	0	0	0
4MG4	BH	0	0	0
4MG4	CD	0	0	0
4MG4	CE	0	0.079	0
4MG4	CF	0	0	0
4MG4	CG	0	0	0
4MG4	CH	0	0	0
4MG4	DE	0	0	0
4MG4	DF	0	0.003	2
4MG4	DG	0	0.044	2
4MG4	DH	0	0	0
4MG4	EF	0	0.053	0
4MG4	EG	0	0	0
4MG4	EH	0	0	0
4MG4	FG	0	0	0
4MG4	FH	0	0	0
4MG4	GH	0	0	0
4MGE	AB	0	-0.067	0
4MH4	AB	0	0.526	0
4MHB	AB	0	0	0
4MHB	AC	0	0	0
4MHB	AD	0	0	0
4MHB	AE	0	-0.017	1
4MHB	AF	0	-0.024	1
4MHB	BC	0	0.013	0
4MHB	BD	0	0	0
4MHB	BE	0	-0.04	1
4MHB	BF	0	-0.005	1
4MHB	CD	0	-0.024	1
4MHB	CE	0	-0.062	1
4MHB	CF	0	-0.04	1
4MHB	DE	0	0	0
4MHB	DF	0	0	0
4MHB	EF	0	0.013	2
4MHX	AB	0	-0.005	2
4MHX	AC	0	0	0
4MHX	AD	0	0	0
4MHX	AE	0	0	0
4MHX	AF	0	0	0
4MHX	BC	0	0	0
4MHX	BD	0	0	0
4MHX	BE	0	0	0
4MHX	BF	0	0	0
4MHX	CD	0	0	0
4MHX	CE	0	0	0
4MHX	CF	0	0	0
4MHX	DE	0	0	0
4MHX	DF	0	0	0
4MHX	EF	0	0	0
4MI1	AB	0	0.16	0
4MIK	AB	0	0.087	0
4MIS	AB	0	-0.15	0
4MJD	AB	0	0.047	0
4MJK	AB	0	0.041	55
4MJP	AB	0	0.04	10
4MJQ	AB	0	0.035	5
4MJR	AB	0	0.036	7
4MJX	AB	0	0.163	0
4ML1	AB	0	-0.114	0
4ML1	AC	0	-0.029	0
4ML1	AD	0	0.063	0
4ML1	BC	0	0.063	0
4ML1	BD	0	-0.032	0
4ML1	CD	0	-0.056	0
4ML7	AB	0	0.028	0
4ML7	AC	0	-0.011	0
4ML7	AD	0	0.055	0
4ML7	BC	0	0.045	0
4ML7	BD	0	-0.172	0
4ML7	CD	0	0.014	0
4ML9	AB	0	0.03	7
4MLM	AB	0	0.027	1
4MLS	AB	0	0	0
4MMM	AC	0	0.042	0
4MMM	AE	0	-0.036	0
4MMM	AG	0	0	0
4MMM	CE	0	0	0
4MMM	CG	0	-0.035	0
4MMM	EG	0	0	0
4MMW	AB	0	-0.031	0
4MN3	AB	0	0	0
4MN5	AB	0	0.003	8
4MN7	AB	0	-0.019	0
4MNU	AB	0	-0.012	0
4MNW	AB	0	0	0
4MNX	AB	0	0	0
4MNY	AB	0	0.055	2
4MNY	AC	0	0	0
4MNY	AD	0	0	0
4MNY	BC	0	0	0
4MNY	BD	0	0	0
4MNY	CD	0	0	0
4MO2	BA	0	0.007	0
4MO4	AB	0	0.067	32
4MO4	AC	0	0	0
4MO4	AD	0	0.078	27
4MO4	BC	0	0.077	24
4MO4	BD	0	-0.005	25
4MO4	CD	0	0.06	19
4MO5	AB	0	0.061	36
4MO5	AC	0	0	0
4MO5	AD	0	0.03	31
4MO5	BC	0	0.065	28
4MO5	BD	0	-0.006	27
4MO5	CD	0	0.058	23
4MPB	AB	0	0.025	0
4MPG	AB	0	-0.098	3
4MPM	AB	0	-0.043	0
4MPU	AB	0	-0.079	0
4MPW	AB	0	-0.039	0
4MPX	AB	0	-0.027	0
4MQ6	AB	0	0.115	15
4MQB	AB	0	0.188	2
4MQP	AB	0	0.609	0
4MQQ	AB	0	0.645	0
4MQV	AB	0	0	0
4MQV	AC	0	-0.203	0
4MQV	AD	0	0	0
4MQV	BC	0	0	0
4MQV	BD	0	0	0
4MQV	CD	0	0	0
4MRT	CA	0	0.066	0
4MS4	AB	0	-0.003	18
4MSM	AB	0	0.006	0
4MSM	AC	0	0.017	0
4MSM	AD	0	0	0
4MSM	BC	0	0	0
4MSM	BD	0	0	0
4MSM	CD	0	0.008	0
4MSO	AB	0	-0.259	63
4MSP	AB	0	0.164	0
4MSQ	AB	0	0.016	0
4MSQ	AC	0	0	0
4MSQ	AD	0	0	0
4MSQ	BC	0	0.02	0
4MSQ	BD	0	0	0
4MSQ	CD	0	0.004	0
4MT8	AB	0	-0.213	0
4MTR	AB	0	0.063	19
4MTS	AB	0	0.055	0
4MUG	AB	0	0.116	14
4MUH	AB	0	0.106	14
4MUJ	AB	0	0.119	16
4MUK	AB	0	0.122	31
4MUL	AB	0	0.119	15
4MUN	AB	0	0.105	17
4MUO	AB	0	0.025	21
4MUR	AB	0	0.034	0
4MUS	AB	0	0.033	0
4MUV	AB	0	0.034	0
4MUZ	AB	0	0.022	0
4MV2	AB	0	0.026	0
4MVA	AB	0	0.048	0
4MVI	AB	0	0	0
4MVK	AB	0	0	0
4MXM	AB	0	-0.162	13
4MYP	AB	0	-0.119	0
4MYY	AB	0	-0.212	5
4MYZ	AB	0	-0.002	35
4MYZ	AC	0	0.026	34
4MYZ	BC	0	0	0
4MZA	AB	0	-0.186	0
4MZA	AC	0	0	0
4MZA	AD	0	0	0
4MZA	AE	0	0	0
4MZA	AF	0	0	0
4MZA	BC	0	0	0
4MZA	BD	0	0	0
4MZA	BE	0	0	0
4MZA	BF	0	0	0
4MZA	CD	0	0	0
4MZA	CE	0	0	0
4MZA	CF	0	0	0
4MZA	DE	0	0	0
4MZA	DF	0	0	0
4MZA	EF	0	0	0
4MZE	AB	0	-0.168	0
4MZE	AC	0	0	0
4MZE	AD	0	0	0
4MZE	AE	0	0	0
4MZE	AF	0	0	0
4MZE	BC	0	0	0
4MZE	BD	0	0	0
4MZE	BE	0	0	0
4MZE	BF	0	0	0
4MZE	CD	0	0	0
4MZE	CE	0	0	0
4MZE	CF	0	0	0
4MZE	DE	0	0	0
4MZE	DF	0	0	0
4MZE	EF	0	0	0
4MZG	AB	0	0	0
4MZG	AC	0	0	0
4MZG	AD	0	0	0
4MZG	BC	0	0	0
4MZG	BD	0	0.059	37
4MZG	CD	0	0	0
4MZJ	AT	0	0	0
4MZK	AT	0	0	0
4MZW	AB	0	0.214	7
4N07	AB	0	0.034	79
4N07	AC	0	0.075	78
[truncated: 80,367 more rows]
