# Supplementary material for: Topological links in predicted protein complex structures reveal limitations of AlphaFold
Source: Commun Biol. 2023 Oct 28;6:1098. doi: 10.1038/s42003-023-05489-4 (PMC10613300; doi:10.1038/s42003-023-05489-4)
Supplement: Supplementary file 7 — Supplementary Data 4 [file 42003_2023_5489_MOESM7_ESM.xlsx]

## Sheet: Summary
Table S4. Statistical analysis on the performance of our method and LinkProt on a benchmark dataset. The dataset consists of 306 protein complex structures, including 200 AlphaFold-Multimer predicted structures and 106 experimental structures. Specifically, the 200 AlphaFold-Multimer predicted structures were identified containing topological links by our method and filtered with an average pLDDT…
		Ground truth		Total			Our method	LinkProt
		linked	unlinked			Sensitivity	1	0.901478
Total		203	103	306		Specificity	0.970874	0
Our method	Predicted linked	203	3	206		Precision	0.985437	0.63986
	Predicted unlink	0	100	100		FDR(false discovery rate)	0.0145631	0.36014
LinkProt	Predicted linked	183	103	286
	Predicted unlink	20	0	20

## Sheet: Benchmark.Dataset
Name	GroundTruth (1: linked; 0: unlink)	Our (1: linked; 0: unlink)	LinProt (1: linked; 0: unlink)
O00255_P27694_ranked_6.pdb	1	1	1
P42574_P55211_ranked_0.pdb	1	1	0
P42574_P55211_ranked_15.pdb	1	1	1
P42574_P55211_ranked_2.pdb	1	1	1
P42574_P55211_ranked_3.pdb	1	1	1
P42574_P55211_ranked_6.pdb	1	1	1
P42574_P55211_ranked_8.pdb	1	1	1
P42574_P55211_ranked_9.pdb	1	1	1
P42574_P55212_ranked_22.pdb	1	1	0
P42574_P55212_ranked_24.pdb	1	1	0
P48601_P53501_ranked_16.pdb	1	1	1
P54611_Q9VGS2_ranked_24.pdb	1	1	1
P55210_P55211_ranked_0.pdb	1	1	1
P55210_P55211_ranked_1.pdb	1	1	0
P55210_P55211_ranked_10.pdb	1	1	0
P55210_P55211_ranked_2.pdb	1	1	1
P55210_P55211_ranked_3.pdb	1	1	1
P55210_P55211_ranked_4.pdb	1	1	1
P55210_P55211_ranked_5.pdb	1	1	1
P55210_P55211_ranked_8.pdb	1	1	0
P55884_Q7L2H7_ranked_7.pdb	1	1	1
P60484_Q93009_ranked_2.pdb	1	1	1
P60484_Q93009_ranked_7.pdb	1	1	1
P82910_P92208_ranked_17.pdb	1	1	1
Q09161_P11940_ranked_12.pdb	1	1	1
Q09161_P11940_ranked_22.pdb	1	1	1
Q09161_P11940_ranked_9.pdb	1	1	1
Q13257_Q12834_ranked_0.pdb	1	1	1
Q13257_Q12834_ranked_11.pdb	1	1	1
Q13257_Q12834_ranked_13.pdb	1	1	1
Q13257_Q12834_ranked_14.pdb	1	1	1
Q13257_Q12834_ranked_15.pdb	1	1	1
Q13257_Q12834_ranked_16.pdb	1	1	1
Q13257_Q12834_ranked_19.pdb	1	1	1
Q13257_Q12834_ranked_20.pdb	1	1	1
Q13257_Q12834_ranked_21.pdb	1	1	1
Q13257_Q12834_ranked_22.pdb	1	1	1
Q13257_Q12834_ranked_23.pdb	1	1	1
Q13257_Q12834_ranked_24.pdb	1	1	1
Q13257_Q12834_ranked_3.pdb	1	1	1
Q13257_Q12834_ranked_4.pdb	1	1	1
Q13257_Q12834_ranked_5.pdb	1	1	1
Q13257_Q12834_ranked_6.pdb	1	1	1
Q13257_Q12834_ranked_7.pdb	1	1	1
Q13257_Q12834_ranked_8.pdb	1	1	1
Q13257_Q12834_ranked_9.pdb	1	1	1
Q13362_P36873_ranked_19.pdb	1	1	1
Q13362_P62140_ranked_0.pdb	1	1	1
Q13617_O94888_ranked_11.pdb	1	1	1
Q13617_O94888_ranked_15.pdb	1	1	1
Q14457_Q8NEB9_ranked_23.pdb	1	1	1
Q15653_Q13616_ranked_15.pdb	1	1	1
Q24564_Q07327_ranked_18.pdb	1	1	0
Q24564_Q07327_ranked_22.pdb	1	1	1
Q6ZW61_P17987_ranked_2.pdb	1	1	1
Q6ZW61_Q9NPJ1_ranked_20.pdb	1	1	1
Q8IWZ6_P49368_ranked_5.pdb	1	1	1
Q8IWZ6_P50991_ranked_3.pdb	1	1	0
Q8IWZ6_P50991_ranked_8.pdb	1	1	1
Q92542_Q6EMK4_ranked_19.pdb	1	1	1
Q96JG6_Q96AJ9_ranked_6.pdb	1	1	1
Q9BXC9_Q8IWZ6_ranked_2.pdb	1	1	1
Q9BXC9_Q8IWZ6_ranked_4.pdb	1	1	1
Q9BXC9_Q8IWZ6_ranked_5.pdb	1	1	1
Q9BXC9_Q8IWZ6_ranked_7.pdb	1	1	1
Q9H0F6_O14920_ranked_5.pdb	1	1	1
Q9H0H0_P19387_ranked_24.pdb	1	1	1
Q9NPJ1_Q8IWZ6_ranked_13.pdb	1	1	0
Q9NY59_O75530_ranked_22.pdb	1	1	1
Q9UBQ0_O75436_ranked_15.pdb	1	1	1
Q9UBQ0_O75436_ranked_21.pdb	1	1	1
Q9UID3_Q96AJ9_ranked_17.pdb	1	1	1
Q9V8K2_Q9V564_ranked_0.pdb	1	1	1
Q9VG82_P82910_ranked_13.pdb	1	1	1
Q9VG82_P82910_ranked_16.pdb	1	1	1
Q9VG82_P82910_ranked_18.pdb	1	1	1
Q9VG82_P82910_ranked_20.pdb	1	1	1
Q9VG82_P82910_ranked_23.pdb	1	1	1
Q9VIM5_P29413_ranked_12.pdb	1	1	1
Q9W3R7_Q06559_ranked_22.pdb	1	1	1
Q9Y1B2_Q7K2L1_ranked_0.pdb	1	1	1
O16011_P13060_ranked_4.pdb	1	1	1
O43752_Q96JG6_ranked_7.pdb	1	1	0
P00528_Q94516_ranked_16.pdb	1	1	1
P00528_Q9VCA9_ranked_24.pdb	1	1	1
P02748_P07357_ranked_8.pdb	1	1	1
P06603_O97143_ranked_9.pdb	1	1	1
P11166_P27824_ranked_9.pdb	1	1	0
P14598_P19878_ranked_3.pdb	1	1	1
P14598_P19878_ranked_6.pdb	1	1	1
P17276_Q95TJ8_ranked_9.pdb	1	1	1
P20700_O95166_ranked_2.pdb	1	1	1
P23647_P06603_ranked_11.pdb	1	1	1
P32392_Q961G1_ranked_9.pdb	1	1	1
P36578_P60866_ranked_0.pdb	1	1	1
P40227_Q8N3Y1_ranked_1.pdb	1	1	1
P23696_Q8MYW5_ranked_18.pdb	1	1	1
Q9W4V8_Q9V9I2_ranked_11.pdb	1	1	1
P61244_P50539_ranked_14.pdb	1	1	1
Q9NQS7_O14965_ranked_18.pdb	1	1	1
P41212_P63279_ranked_23.pdb	1	1	1
Q9VIW0_P48149_ranked_14.pdb	1	1	1
Q00653_Q04864_ranked_11.pdb	1	1	0
Q8T3W6_O44783_ranked_6.pdb	1	1	1
Q15022_Q16576_ranked_24.pdb	1	1	1
Q96JM7_O75461_ranked_15.pdb	1	1	0
Q99496_Q86SE9_ranked_20.pdb	1	1	1
Q9NQS7_Q96GD4_ranked_13.pdb	1	1	1
Q04864_Q00653_ranked_12.pdb	1	1	1
Q9VPH7_Q960T2_ranked_22.pdb	1	1	1
P08044_Q24564_ranked_21.pdb	1	1	1
O00311_Q9UBU7_ranked_18.pdb	1	1	1
P23757_P81914_ranked_10.pdb	1	1	1
A1Z743_P00034_ranked_19.pdb	1	1	1
Q7KML2_Q23985_ranked_2.pdb	1	1	1
O14965_Q6PGQ7_ranked_11.pdb	1	1	1
P13706_P23757_ranked_24.pdb	1	1	1
O14965_Q6PGQ7_ranked_18.pdb	1	1	1
Q00653_Q04864_ranked_8.pdb	1	1	1
P42568_Q6P1J9_ranked_17.pdb	1	1	1
P41182_Q13616_ranked_11.pdb	1	1	1
Q06547_Q9NWT6_ranked_6.pdb	1	1	1
Q9XZT6_Q9VK43_ranked_1.pdb	1	1	1
Q9H0F6_Q96EP0_ranked_11.pdb	1	1	1
P10981_Q9VB22_ranked_10.pdb	1	1	1
P47825_Q27272_ranked_9.pdb	1	1	1
P04198_P61244_ranked_17.pdb	1	1	1
Q9VVV9_P36951_ranked_15.pdb	1	1	1
P49336_Q71SY5_ranked_17.pdb	1	1	1
Q9VCR6_Q8T0S6_ranked_10.pdb	1	1	1
Q9VD25_P23758_ranked_12.pdb	1	1	1
P49336_Q96RN5_ranked_16.pdb	1	1	1
Q14457_Q6ZNE5_ranked_19.pdb	1	1	1
Q9Y2T1_P53350_ranked_11.pdb	1	1	1
P52295_Q7K0D8_ranked_18.pdb	1	1	1
P14785_Q24044_ranked_6.pdb	1	1	1
Q96F86_Q9NPI6_ranked_19.pdb	1	1	1
P13060_Q9VWZ1_ranked_9.pdb	1	1	1
Q04864_P41279_ranked_11.pdb	1	1	1
Q9VR29_Q23985_ranked_17.pdb	1	1	0
Q9BZI7_P61326_ranked_6.pdb	1	1	1
Q86B50_Q0KHR4_ranked_4.pdb	1	1	1
Q01831_Q92466_ranked_9.pdb	1	1	0
P50613_O00267_ranked_13.pdb	1	1	1
O14965_Q6PGQ7_ranked_10.pdb	1	1	1
O95503_Q9HCE1_ranked_17.pdb	1	1	1
P34021_P20153_ranked_17.pdb	1	1	1
Q7KML2_Q9W3S4_ranked_4.pdb	1	1	1
P10083_P13097_ranked_21.pdb	1	1	1
Q8T0S6_Q9NBK5_ranked_18.pdb	1	1	0
Q9BZI7_P61326_ranked_24.pdb	1	1	1
Q86B50_Q0KHR4_ranked_10.pdb	1	1	0
P63000_Q9NYB9_ranked_12.pdb	1	1	1
O14965_Q6PGQ7_ranked_17.pdb	1	1	1
Q9Y2T1_P53350_ranked_24.pdb	1	1	1
Q9H0F6_Q96EP0_ranked_19.pdb	1	1	1
O95831_Q9UID3_ranked_16.pdb	1	1	1
P10275_P49116_ranked_23.pdb	1	1	1
O97111_Q9VB22_ranked_3.pdb	1	1	1
Q27350_P08182_ranked_7.pdb	1	1	1
Q9UIV1_Q9NZN8_ranked_7.pdb	1	1	1
O14965_Q6PGQ7_ranked_1.pdb	1	1	1
Q9NQS7_O14965_ranked_17.pdb	1	1	1
P40427_P02833_ranked_17.pdb	1	1	1
Q9W4P5_Q27350_ranked_8.pdb	1	1	1
Q9H3P2_P19387_ranked_10.pdb	1	1	1
O16797_Q9VMA3_ranked_22.pdb	1	1	1
Q02360_Q9VB23_ranked_22.pdb	1	1	1
Q9W4P5_Q27350_ranked_10.pdb	1	1	1
Q02936_Q9VM64_ranked_18.pdb	1	1	1
Q9H0F6_Q96EP0_ranked_13.pdb	1	1	1
Q95RR8_O18640_ranked_21.pdb	1	1	0
Q9W4P5_Q27350_ranked_11.pdb	1	1	1
Q15750_Q9NYJ8_ranked_11.pdb	1	1	1
O43516_P42768_ranked_15.pdb	1	1	1
P09775_P13097_ranked_8.pdb	1	1	1
O43264_Q9P2Y5_ranked_3.pdb	1	1	1
Q04787_Q9VMA2_ranked_15.pdb	1	1	0
Q9NQS7_Q96GD4_ranked_24.pdb	1	1	1
Q16236_Q14145_ranked_19.pdb	1	1	1
P34021_P20153_ranked_2.pdb	1	1	1
Q9W4P5_Q27350_ranked_1.pdb	1	1	1
O43318_Q9NYJ8_ranked_13.pdb	1	1	1
Q9VS38_Q9GYU8_ranked_12.pdb	1	1	1
Q15459_Q12874_ranked_2.pdb	1	1	1
Q9XYN7_P02835_ranked_20.pdb	1	1	1
O75154_P84085_ranked_0.pdb	1	1	1
Q27350_P16371_ranked_21.pdb	1	1	1
P54269_P54353_ranked_21.pdb	1	1	1
Q9H0F6_Q96EP0_ranked_5.pdb	1	1	0
Q94524_A1Z743_ranked_17.pdb	1	1	1
P52295_Q7K0D8_ranked_7.pdb	1	1	1
Q15022_Q16576_ranked_21.pdb	1	1	1
P50887_Q24564_ranked_20.pdb	1	1	1
P49336_Q96RN5_ranked_9.pdb	1	1	1
Q9NPI6_P26196_ranked_21.pdb	1	1	1
O14965_Q6PGQ7_ranked_6.pdb	1	1	1
P39736_Q9VB22_ranked_9.pdb	1	1	1
Q9NQS7_Q96GD4_ranked_6.pdb	1	1	1
P13060_P09087_ranked_6.pdb	1	1	1
1X0G_BD	1	1	1
3LOW_AB	1	1	1
5KHE_AB	1	1	1
1LGQ_AB	0	1	1
2HAX_AB	0	1	1
3DIE_AB	0	1	1
5MS0_AB	0	0	1
5MQ8_AD	0	0	1
5H3H_AB	0	0	1
5H34_AB	0	0	1
5GRA_AB	0	0	1
5LK8_AC	0	0	1
5B83_BC	0	0	1
5KEM_AF	0	0	1
5KEF_AB	0	0	1
5L7Q_AC	0	0	1
5K95_AB	0	0	1
5B62_AB	0	0	1
5G4P_AE	0	0	1
5JRG_GH	0	0	1
5JQY_AB	0	0	1
5JDR_AB	0	0	1
5J0A_AB	0	0	1
5IFG_BD	0	0	1
5HMO_AC	0	0	1
5HIF_AB	0	0	1
5H9U_BD	0	0	1
5FCC_AB	0	0	1
5FQ1_AB	0	0	1
5CRL_AB	0	0	1
4ZMQ_AB	0	0	1
3MMA_AB	0	0	1
3LYQ_AB	0	0	1
3JW2_AB	0	0	1
3JTD_AB	0	0	1
3IXA_AC	0	0	1
3IV1_AB	0	0	1
3IPN_AC	0	0	1
3IYC_13	0	0	1
3HTK_AB	0	0	1
3HSH_AC	0	0	1
3GXZ_AB	0	0	1
3GEF_BC	0	0	1
3FJ5_AB	0	0	1
3F4Y_AD	0	0	1
3F1I_HS	0	0	1
3EPY_AB	0	0	1
3EH0_AB	0	0	1
3EBN_BD	0	0	1
3DYU_AB	0	0	1
3DNO_GI	0	0	1
3DKW_AB	0	0	1
2Z4H_AB	0	0	1
2PQM_AB	0	0	1
2PJW_HV	0	0	1
2P1J_AB	0	0	1
2OSG_AB	0	0	1
2JDQ_BD	0	0	1
2NZ7_AB	0	0	1
2HZK_AB	0	0	1
2HKN_AB	0	0	1
2HJ1_AB	0	0	1
2H5K_AB	0	0	1
2CO3_AB	0	0	1
2CN4_AB	0	0	1
2GTY_AB	0	0	1
2DI3_AB	0	0	1
2G45_AD	0	0	1
2BZY_AB	0	0	1
2AK7_AB	0	0	1
2A9U_AB	0	0	1
1ZVN_AB	0	0	1
1W5F_AB	0	0	1
1OV3_AB	0	0	1
1OSY_AB	0	0	1
1N9J_AB	0	0	1
1N1C_AB	0	0	1
1MFZ_AB	0	0	1
1LSS_AB	0	0	1
1LSU_AB	0	0	1
1L5E_AB	0	0	1
1J4V_AB	0	0	1
1K9U_AB	0	0	1
1K50_BD	0	0	1
1I1D_AD	0	0	1
1HT9_AB	0	0	1
1FZR_BD	0	0	1
1E7D_AB	0	0	1
1F61_AB	0	0	1
1BL9_AB	0	0	1
1A93_AB	0	0	1
1A92_BD	0	0	1
1A79_AB	0	0	1
1A0A_AB	0	0	1
1AV2_AB	0	0	1
1AV1_BC	0	0	1
1AQ5_AB	0	0	1
1AGE_AC	0	0	1
1AN4_AB	0	0	1
1SND_AB	0	0	1
1AKS_AB	0	0	1
1HUL_AB	0	0	1
2SPC_AB	0	0	1
1CKS_AC	0	0	1
1ARR_AB	0	0	1
3HMG_EF	0	0	1

## Sheet: AF-Multimer.structures
Name	NTL	max|GLN|	whGLN	LinProt	LinProt
O00255_P27694_ranked_6.pdb	5	5.157	-4.161	linked	1
P42574_P55211_ranked_0.pdb	1	1.612	-0.016	Unlink	1
P42574_P55211_ranked_15.pdb	1	1.133	-0.526	Hopf.1	1
P42574_P55211_ranked_2.pdb	1	0.936	-0.346	Hopf.1	1
P42574_P55211_ranked_3.pdb	1	2.015	0.69	Solomon.2	1
P42574_P55211_ranked_6.pdb	1	2.175	-1.881	Hopf.2	1
P42574_P55211_ranked_8.pdb	1	2.585	0.91	Solomon.2	1
P42574_P55211_ranked_9.pdb	4	2.714	1.918	Star of David.1	1
P42574_P55212_ranked_22.pdb	1	0.82	-0.131	Unlink	1
P42574_P55212_ranked_24.pdb	2	1.327	-0.721	Unlink	1
P48601_P53501_ranked_16.pdb	1	3.171	-2.628	Star of David.2	1
P54611_Q9VGS2_ranked_24.pdb	1	1.717	-1.537	Solomon.1	1
P55210_P55211_ranked_0.pdb	1	2.397	-1.979	Hopf.2	1
P55210_P55211_ranked_1.pdb	1	1.39	-0.74	Unlink	1
P55210_P55211_ranked_10.pdb	1	1.079	-0.309	Unlink	1
P55210_P55211_ranked_2.pdb	3	2.337	-2.11	Solomon.1	1
P55210_P55211_ranked_3.pdb	1	2.456	-2.099	Hopf.2	1
P55210_P55211_ranked_4.pdb	2	1.635	-1.298	Hopf.2	1
P55210_P55211_ranked_5.pdb	1	1.135	-0.441	41 U Ring	1
P55210_P55211_ranked_8.pdb	2	1.572	-0.904	Unlink	1
P55884_Q7L2H7_ranked_7.pdb	1	1.869	1.254	Hopf.1	1
P60484_Q93009_ranked_2.pdb	1	1.152	-1.009	Hopf.2	1
P60484_Q93009_ranked_7.pdb	1	1.156	0.992	Hopf.1	1
P82910_P92208_ranked_17.pdb	1	1.33	0.958	Hopf.1	1
Q09161_P11940_ranked_12.pdb	1	1.83	1.044	Hopf.1	1
Q09161_P11940_ranked_22.pdb	1	2.389	2.104	Solomon.2	1
Q09161_P11940_ranked_9.pdb	2	2.776	1.971	Solomon.3	1
Q13257_Q12834_ranked_0.pdb	1	1.484	-1.032	Hopf.2	1
Q13257_Q12834_ranked_11.pdb	1	1.483	-1.014	Hopf.2	1
Q13257_Q12834_ranked_13.pdb	1	1.481	-1.02	Hopf.2	1
Q13257_Q12834_ranked_14.pdb	1	1.477	-1.011	Hopf.2	1
Q13257_Q12834_ranked_15.pdb	1	1.492	-1.024	Hopf.2	1
Q13257_Q12834_ranked_16.pdb	1	1.485	-1.039	Hopf.2	1
Q13257_Q12834_ranked_19.pdb	1	1.522	-1.093	Hopf.2	1
Q13257_Q12834_ranked_20.pdb	1	1.394	-0.931	Hopf.2	1
Q13257_Q12834_ranked_21.pdb	1	1.364	-0.919	Hopf.2	1
Q13257_Q12834_ranked_22.pdb	1	1.487	-1.028	Hopf.2	1
Q13257_Q12834_ranked_23.pdb	1	1.423	-0.936	Hopf.2	1
Q13257_Q12834_ranked_24.pdb	1	1.165	-0.72	Hopf.2	1
Q13257_Q12834_ranked_3.pdb	1	1.451	-0.994	Hopf.2	1
Q13257_Q12834_ranked_4.pdb	1	1.541	-1.055	Hopf.2	1
Q13257_Q12834_ranked_5.pdb	1	1.471	-0.999	Hopf.2	1
Q13257_Q12834_ranked_6.pdb	1	1.431	-0.988	-31 # Hopf.2	1
Q13257_Q12834_ranked_7.pdb	1	1.472	-1.042	Hopf.2	1
Q13257_Q12834_ranked_8.pdb	1	1.172	-0.744	Hopf.2	1
Q13257_Q12834_ranked_9.pdb	1	1.489	-1.024	Hopf.2	1
Q13362_P36873_ranked_19.pdb	1	1.091	0.83	Hopf.1	1
Q13362_P62140_ranked_0.pdb	1	1.643	-0.9	Hopf.2	1
Q13617_O94888_ranked_11.pdb	1	1.906	1.52	Star of David.1	1
Q13617_O94888_ranked_15.pdb	1	1.992	1.457	Hopf.1	1
Q14457_Q8NEB9_ranked_23.pdb	1	1.076	-0.999	Hopf.2	1
Q15653_Q13616_ranked_15.pdb	1	1.539	-1.488	Hopf.2	1
Q24564_Q07327_ranked_18.pdb	2	1.761	-0.141	Unlink	1
Q24564_Q07327_ranked_22.pdb	1	2.494	2.112	Solomon.3	1
Q6ZW61_P17987_ranked_2.pdb	1	1.367	-0.924	Hopf.2	1
Q6ZW61_Q9NPJ1_ranked_20.pdb	1	1.903	-0.903	Hopf.2	1
Q8IWZ6_P49368_ranked_5.pdb	1	1.289	-1.02	Hopf.2	1
Q8IWZ6_P50991_ranked_3.pdb	1	0.911	0.163	Unlink	1
Q8IWZ6_P50991_ranked_8.pdb	1	1.13	1.02	Hopf.1	1
Q92542_Q6EMK4_ranked_19.pdb	1	0.82	0.637	+51 U Ring	1
Q96JG6_Q96AJ9_ranked_6.pdb	1	1.8	-1.769	Solomon.1	1
Q9BXC9_Q8IWZ6_ranked_2.pdb	1	1.304	-1.112	-31 # Hopf.2	1
Q9BXC9_Q8IWZ6_ranked_4.pdb	1	1.302	-1.106	Other	1
Q9BXC9_Q8IWZ6_ranked_5.pdb	1	1.304	-1.112	-31 # Hopf.2	1
Q9BXC9_Q8IWZ6_ranked_7.pdb	1	1.302	-1.106	-31 # Hopf.2	1
Q9H0F6_O14920_ranked_5.pdb	1	1.938	0.394	-31 # Hopf.2	1
Q9H0H0_P19387_ranked_24.pdb	1	1.266	1.001	Hopf.1	1
Q9NPJ1_Q8IWZ6_ranked_13.pdb	1	1.312	-0.083	Unlink	1
Q9NY59_O75530_ranked_22.pdb	1	1.4	1.237	Hopf.1	1
Q9UBQ0_O75436_ranked_15.pdb	1	1.045	0.966	Hopf.1	1
Q9UBQ0_O75436_ranked_21.pdb	1	1.067	-1.005	Hopf.2	1
Q9UID3_Q96AJ9_ranked_17.pdb	1	1.37	-1.28	Hopf.2	1
Q9V8K2_Q9V564_ranked_0.pdb	1	2.53	2.038	Solomon.2	1
Q9VG82_P82910_ranked_13.pdb	1	1.518	-1.004	Hopf.2	1
Q9VG82_P82910_ranked_16.pdb	2	1.273	1.048	Hopf.1	1
Q9VG82_P82910_ranked_18.pdb	2	1.248	0.917	Hopf.1	1
Q9VG82_P82910_ranked_20.pdb	2	1.245	0.951	Hopf.1	1
Q9VG82_P82910_ranked_23.pdb	1	1.212	1.014	Hopf.1	1
Q9VIM5_P29413_ranked_12.pdb	1	1.119	0.873	Hopf.1	1
Q9W3R7_Q06559_ranked_22.pdb	5	2.841	-1.875	Other	1
Q9Y1B2_Q7K2L1_ranked_0.pdb	1	1.195	-1.094	Hopf.2	1
O16011_P13060_ranked_4.pdb	1	1.028	0.843	Hopf.1	1
O43752_Q96JG6_ranked_7.pdb	2	1.155	-0.786	Unlink	1
P00528_Q94516_ranked_16.pdb	1	1.198	-0.986	Hopf.2	1
P00528_Q9VCA9_ranked_24.pdb	1	1.033	0.955	41 # Hopf.1	1
P02748_P07357_ranked_8.pdb	1	1.299	0.902	Hopf.1	1
P06603_O97143_ranked_9.pdb	1	1.644	1.404	Hopf.1	1
P11166_P27824_ranked_9.pdb	1	0.82	-0.15	Unlink	1
P14598_P19878_ranked_3.pdb	1	1.417	0.943	Hopf.1	1
P14598_P19878_ranked_6.pdb	2	2.015	1.333	Hopf.1	1
P17276_Q95TJ8_ranked_9.pdb	2	1.901	-1.724	Hopf.2	1
P20700_O95166_ranked_2.pdb	1	1.152	-1.102	Hopf.2	1
P23647_P06603_ranked_11.pdb	1	1.504	-0.42	-31 # Hopf.2	1
P32392_Q961G1_ranked_9.pdb	1	1.05	-0.787	Hopf.2	1
P36578_P60866_ranked_0.pdb	1	1.052	-1.02	Hopf.2	1
P40227_Q8N3Y1_ranked_1.pdb	1	1.31	-0.961	Hopf.2	1
P23696_Q8MYW5_ranked_18.pdb	1	1.7	-0.609	Whitehead.1	1
Q9W4V8_Q9V9I2_ranked_11.pdb	1	1.892	-1.774	Solomon.1	1
P61244_P50539_ranked_14.pdb	1	1.293	0.426	Hopf.1	1
Q9NQS7_O14965_ranked_18.pdb	1	3.887	3.455	Other	1
P41212_P63279_ranked_23.pdb	1	0.996	-0.839	Hopf.2	1
Q9VIW0_P48149_ranked_14.pdb	2	1.285	-0.283	Whitehead.2	1
Q00653_Q04864_ranked_11.pdb	1	1.603	0.197	Unlink	1
Q8T3W6_O44783_ranked_6.pdb	1	1.118	-1.052	5_2Hopf.2	1
Q15022_Q16576_ranked_24.pdb	1	1.336	0.912	Hopf.1	1
Q96JM7_O75461_ranked_15.pdb	2	2.322	0.208	Unlink	1
Q99496_Q86SE9_ranked_20.pdb	1	1.437	0.876	Hopf.2	1
Q9NQS7_Q96GD4_ranked_13.pdb	1	1.842	1.661	7_2_7.4	1
Q04864_Q00653_ranked_12.pdb	1	1.728	-0.633	Whitehead.1	1
Q9VPH7_Q960T2_ranked_22.pdb	1	1.139	0.936	Hopf.1	1
P08044_Q24564_ranked_21.pdb	2	1.76	-1.712	Solomon.4	1
O00311_Q9UBU7_ranked_18.pdb	1	1.543	0.847	Hopf.1	1
P23757_P81914_ranked_10.pdb	1	1.32	-1.02	Hopf.2	1
A1Z743_P00034_ranked_19.pdb	1	0.946	-0.88	4_1Hopf.2	1
Q7KML2_Q23985_ranked_2.pdb	1	1.332	-0.913	Hopf.2	1
O14965_Q6PGQ7_ranked_11.pdb	3	1.728	0.639	Whitehead.1	1
P13706_P23757_ranked_24.pdb	1	1.511	-0.259	Hopf.2	1
O14965_Q6PGQ7_ranked_18.pdb	3	1.402	0.985	_3_1Hopf.1	1
Q00653_Q04864_ranked_8.pdb	1	1.602	0.933	Hopf.1	1
P42568_Q6P1J9_ranked_17.pdb	1	1.488	1.281	Hopf.1	1
P41182_Q13616_ranked_11.pdb	2	1.332	0.087	Other	1
Q06547_Q9NWT6_ranked_6.pdb	1	2.182	1.114	Hopf.1	1
Q9XZT6_Q9VK43_ranked_1.pdb	1	1.688	1.01	Hopf.1	1
Q9H0F6_Q96EP0_ranked_11.pdb	4	3.18	-1.461	6_2_3.4	1
P10981_Q9VB22_ranked_10.pdb	1	1.599	1.286	Hopf.1	1
P47825_Q27272_ranked_9.pdb	1	1.251	0.821	Hopf.1	1
P04198_P61244_ranked_17.pdb	1	1.453	-1.418	Solomon.1	1
Q9VVV9_P36951_ranked_15.pdb	2	2.695	1.967	Other	1
P49336_Q71SY5_ranked_17.pdb	1	1.769	-1.052	_3_1Hopf.2	1
Q9VCR6_Q8T0S6_ranked_10.pdb	1	1.517	-1.368	Hopf.2	1
Q9VD25_P23758_ranked_12.pdb	1	1.141	-1.109	Solomon.1	1
P49336_Q96RN5_ranked_16.pdb	1	1.874	-1.143	Hopf.2	1
Q14457_Q6ZNE5_ranked_19.pdb	1	2.753	-2.599	Other	1
Q9Y2T1_P53350_ranked_11.pdb	1	2.672	2.186	Solomon.3	1
P52295_Q7K0D8_ranked_18.pdb	1	2.784	-2.358	Whitehead.1	1
P14785_Q24044_ranked_6.pdb	1	2.045	-0.749	Hopf.2	1
Q96F86_Q9NPI6_ranked_19.pdb	1	1.286	0.993	Other	1
P13060_Q9VWZ1_ranked_9.pdb	1	2.667	-2.03	Solomon.4	1
Q04864_P41279_ranked_11.pdb	1	1.132	-0.743	Hopf.2	1
Q9VR29_Q23985_ranked_17.pdb	1	1.048	-0.621	Unlink	1
Q9BZI7_P61326_ranked_6.pdb	1	1.782	-1.765	Solomon.4	1
Q86B50_Q0KHR4_ranked_4.pdb	1	1.87	1.321	Hopf.1	1
Q01831_Q92466_ranked_9.pdb	1	1.078	-0.496	Unlink	1
P50613_O00267_ranked_13.pdb	3	2.724	-1.273	Other	1
O14965_Q6PGQ7_ranked_10.pdb	1	1.956	1.679	Hopf.1	1
O95503_Q9HCE1_ranked_17.pdb	1	2	1.237	Hopf.1	1
P34021_P20153_ranked_17.pdb	1	1.455	-1.15	Hopf.2	1
Q7KML2_Q9W3S4_ranked_4.pdb	1	1.914	-0.828	Hopf.2	1
P10083_P13097_ranked_21.pdb	1	1.084	0.328	Hopf.1	1
Q8T0S6_Q9NBK5_ranked_18.pdb	1	0.975	-0.259	Unlink	1
Q9BZI7_P61326_ranked_24.pdb	1	1.1	0.884	Hopf.1	1
Q86B50_Q0KHR4_ranked_10.pdb	1	1.545	-1.065	Unlink	1
P63000_Q9NYB9_ranked_12.pdb	1	1.41	0.653	Hopf.1	1
O14965_Q6PGQ7_ranked_17.pdb	1	1.427	1.347	Hopf.1	1
Q9Y2T1_P53350_ranked_24.pdb	2	2.445	-1.056	Hopf.2	1
Q9H0F6_Q96EP0_ranked_19.pdb	1	1.466	1.254	Hopf.1	1
O95831_Q9UID3_ranked_16.pdb	10	7.065	6.013	Other	1
P10275_P49116_ranked_23.pdb	1	1.508	-1.067	Solomon.1	1
O97111_Q9VB22_ranked_3.pdb	1	1.431	1.047	Hopf.1	1
Q27350_P08182_ranked_7.pdb	4	2.442	-1.178	Other	1
Q9UIV1_Q9NZN8_ranked_7.pdb	1	1.213	0.95	Hopf.1	1
O14965_Q6PGQ7_ranked_1.pdb	3	1.33	1.064	Hopf.1	1
Q9NQS7_O14965_ranked_17.pdb	3	1.909	0.969	Solomon.2	1
P40427_P02833_ranked_17.pdb	1	1.603	-1.577	6_2_2.2	1
Q9W4P5_Q27350_ranked_8.pdb	2	1.609	0.917	Hopf.1	1
Q9H3P2_P19387_ranked_10.pdb	1	1.661	-1.133	Hopf.2	1
O16797_Q9VMA3_ranked_22.pdb	1	1.931	1.821	Other	1
Q02360_Q9VB23_ranked_22.pdb	1	1.987	-1.256	Hopf.2	1
Q9W4P5_Q27350_ranked_10.pdb	1	1.323	0.854	Hopf.1	1
Q02936_Q9VM64_ranked_18.pdb	1	2.481	1.846	6_2_2.1	1
Q9H0F6_Q96EP0_ranked_13.pdb	1	1.637	-0.968	Hopf.2	1
Q95RR8_O18640_ranked_21.pdb	1	1.135	-0.116	Unlink	1
Q9W4P5_Q27350_ranked_11.pdb	1	1.894	-1.17	Hopf.2	1
Q15750_Q9NYJ8_ranked_11.pdb	2	1.472	0.155	Hopf.1	1
O43516_P42768_ranked_15.pdb	2	1.153	-0.081	Other	1
P09775_P13097_ranked_8.pdb	1	1.46	0.823	Whitehead.2	1
O43264_Q9P2Y5_ranked_3.pdb	1	1.604	-1.163	_3_1Hopf.2	1
Q04787_Q9VMA2_ranked_15.pdb	1	1.018	0.433	Unlink	1
Q9NQS7_Q96GD4_ranked_24.pdb	1	1.865	1.392	Solomon.3	1
Q16236_Q14145_ranked_19.pdb	1	2.066	-1.692	Solomon.1	1
P34021_P20153_ranked_2.pdb	1	1.131	0.893	Hopf.1	1
Q9W4P5_Q27350_ranked_1.pdb	1	1.703	-1.284	Hopf.2	1
O43318_Q9NYJ8_ranked_13.pdb	1	2.524	-2.193	6_2_3.4	1
Q9VS38_Q9GYU8_ranked_12.pdb	1	0.82	0.434	Hopf.2	1
Q15459_Q12874_ranked_2.pdb	1	1.578	1.417	_3_1Hopf.1	1
Q9XYN7_P02835_ranked_20.pdb	1	1.123	-1.04	Hopf.2	1
O75154_P84085_ranked_0.pdb	1	1.536	1.443	Hopf.1	1
Q27350_P16371_ranked_21.pdb	2	1.719	-0.405	Solomon.4	1
P54269_P54353_ranked_21.pdb	1	1.101	0.911	Hopf.1	1
Q9H0F6_Q96EP0_ranked_5.pdb	2	1.793	-1.102	Unlink	1
Q94524_A1Z743_ranked_17.pdb	1	1.388	-1.066	Hopf.2	1
P52295_Q7K0D8_ranked_7.pdb	3	1.848	-1.08	Hopf.2	1
Q15022_Q16576_ranked_21.pdb	1	1.682	-1.063	Hopf.2	1
P50887_Q24564_ranked_20.pdb	1	1.489	-0.873	Hopf.2	1
P49336_Q96RN5_ranked_9.pdb	1	1.113	0.878	Whitehead.1	1
Q9NPI6_P26196_ranked_21.pdb	1	1.266	-0.554	Hopf.2	1
O14965_Q6PGQ7_ranked_6.pdb	2	2.032	-0.506	7_2_8.2	1
P39736_Q9VB22_ranked_9.pdb	1	2.431	1.936	Solomon.2	1
Q9NQS7_Q96GD4_ranked_6.pdb	1	1.408	-0.339	Hopf.2	1
P13060_P09087_ranked_6.pdb	1	1.172	0.888	Hopf.1	1

## Sheet: Exps-LinkProt.structures
PDB ID	ChainsID	NTL	max|GLN|	whGLN	LinProt	Missing residues	Deposition date	Link location 1	Link location 2	Possible reasons for being identified containing topological links:
1X0G	BD	1	2.604	-2.206	Solomon.1	6	2016-10-22	'resid_chain_B':'27-44'	'resid_chain_D':'27-44'	domain-swapped dimers with deeply entangled chains; disulfide bonds included
3LOW	AB	1	1.62	-1.357	Hopf.2	0	2016-10-29	'resid_chain_A':'65-66'	'resid_chain_B':'65-66'	domain-swapped dimers with deeply entangled chains; disulfide bonds included
5KHE	AB	1	1.119	-1.019	Hopf.1	0	2017-05-14	'resid_chain_A':'44-46'	'resid_chain_B':'44-46'	domain-swapped dimers with deeply entangled chains; disulfide bonds included
1LGQ	AB	1	1.866	-1.866	Hopf.2	0	2016-10-21	'resid_chain_A':'82-87'	'resid_chain_B':'82-87'	domain-swapped dimers with deeply entangled chains
2HAX	AB	1	1.305	-1.113	Hopf.2	0	2016-10-29	'resid_chain_A':'34-38'	'resid_chain_B':'34-38'	domain-swapped dimers with deeply entangled chains
3DIE	AB	1	1.737	1.727	Hopf.1	0	2016-08-17	'resid_chain_A':'20-23'	'resid_chain_B':'20-23'	domain-swapped dimers with deeply entangled chains
5MS0	AB	0	0.123	0.073	Hopf.1	0	2017-05-09
5MQ8	AD	0	0.518	-0.449	Hopf.2	0	2017-04-23
5H3H	AB	0	0.084	-0.024	+3_1 U Ring	0	2017-01-14
5H34	AB	0	0.157	0.109	Hopf.1	0	2017-06-24
5GRA	AB	0	0.51	0.116	Other	17	2017-06-24
5LK8	AC	0	0.667	-0.582	Hopf.2	17	2017-01-22
5B83	BC	0	0.284	-0.274	Hopf.2	0	2016-09-12
5KEM	AF	0	0.213	-0.028	Hopf.2	0	2016-09-14
5KEF	AB	0	0.397	0.09	Hopf.2	0	2017-01-22
5L7Q	AC	0	0.883	-0.708	Hopf.2	0	2017-04-02
5K95	AB	0	0.165	-0.072	Hopf.2	2	2016-09-14
5B62	AB	0	0	0	Hopf.1	0	2017-01-13
5G4P	AE	0	0.191	0.136	Hopf.1	0	2017-05-06
5JRG	GH	0	0.562	-0.43	Hopf.2	0	2017-03-11
5JQY	AB	0	0	0	Hopf.2	0	2017-05-27
5JDR	AB	0	0.18	0.046	Hopf.1	0	2017-04-15
5J0A	AB	0	0.867	0.11	Hopf.1	0	2016-09-13
5IFG	BD	0	0.183	0.007	Hopf.2	20	2017-03-04
5HMO	AC	0	0.364	0.336	Hopf.1	0	2016-09-13
5HIF	AB	0	0.15	0.081	Hopf.1	0	2017-02-24
5H9U	BD	0	0.459	-0.015	+3_1 U +3_1	0	2017-01-21
5FCC	AB	0	0.191	0.147	-3_1 U Ring	0	2017-01-27
5FQ1	AB	0	0.218	-0.161	Hopf.2	0	2017-01-14
5CRL	AB	0	0.561	0.546	Hopf.1	23	2016-09-12
4ZMQ	AB	0	0.437	0.414	Hopf.2	14	2016-09-12
3MMA	AB	0	0.637	0.352	Hopf.1	0	2016-10-29
3LYQ	AB	0	0.83	-0.802	Hopf.2	0	2016-10-29
3JW2	AB	0	0.259	0.061	Hopf.2	0	2016-08-17
3JTD	AB	0	0.651	0.325	Hopf.1	0	2016-08-17
3IXA	AC	0	0	0	Hopf.2	0	2016-08-17
3IV1	AB	0	0.416	0.408	Hopf.1	0	2016-08-17
3IPN	AC	0	0	0	Hopf.1	0	2016-08-17
3IYC	13	0	0.498	-0.174	Hopf.2	0	2016-08-17
3HTK	AB	0	0.275	0.259	Hopf.1	0	2016-08-17
3HSH	AC	0	0.041	0.006	Hopf.2	0	2016-08-17
3GXZ	AB	0	0.593	-0.566	Hopf.2	0	2016-08-17
3GEF	BC	0	0.045	0.019	Hopf.1	2	2016-08-17
3FJ5	AB	0	1.266	-1.266	Hopf.2	0	2016-08-17
3F4Y	AD	0	0.037	0.033	Hopf.1	0	2016-08-17
3F1I	HS	0	0.478	0.47	Hopf.1	0	2016-08-17
3EPY	AB	0	1.145	1.01	Hopf.1	0	2016-10-30
3EH0	AB	0	0.822	-0.125	Hopf.2	0	2016-08-17
3EBN	BD	0	0.723	-0.704	Hopf.2	0	2016-10-30
3DYU	AB	0	0.268	0.083	Hopf.1	0	2016-08-17
3DNO	GI	0	0.046	0.03	Hopf.2	0	2016-08-17
3DKW	AB	0	0.811	-0.563	Hopf.2	0	2016-08-17
2Z4H	AB	0	0.62	0.059	Hopf.2	4	2016-10-29
2PQM	AB	0	0.311	-0.051	Hopf.1	0	2016-10-29
2PJW	HV	0	0.548	0.457	Hopf.1	0	2016-10-29
2P1J	AB	0	0.473	-0.128	Hopf.2	0	2016-10-29
2OSG	AB	0	0.436	-0.022	Hopf.2	0	2016-10-29
2JDQ	BD	0	0.187	-0.041	Hopf.2	6	2016-10-29
2NZ7	AB	0	0.065	0.012	Hopf.1	0	2016-10-29
2HZK	AB	0	0.711	-0.326	Hopf.1	0	2016-10-29
2HKN	AB	0	0.09	-0.068	Hopf.2	6	2016-10-29
2HJ1	AB	0	0.733	-0.702	Solomon.1	0	2016-10-29
2H5K	AB	0	0.38	-0.294	Hopf.2	0	2016-10-29
2CO3	AB	0	0.142	-0.025	Hopf.1	14	2016-10-22
2CN4	AB	0	1.042	-0.496	Hopf.1	0	2016-10-22
2GTY	AB	0	0.189	-0.053	Hopf.2	0	2016-10-29
2DI3	AB	0	0.558	0.399	Hopf.1	0	2016-10-22
2G45	AD	0	0.225	0.088	Hopf.1	0	2016-10-30
2BZY	AB	0	0.01	-0.003	Hopf.2	0	2016-10-30
2AK7	AB	0	0.083	0.023	Hopf.2	0	2016-10-22
2A9U	AB	0	0.239	-0.069	Hopf.1	0	2016-10-22
1ZVN	AB	0	0.148	0.087	Hopf.2	0	2016-10-22
1W5F	AB	0	0.78	-0.484	Hopf.2	0	2016-10-29
1OV3	AB	0	0.926	0.395	Hopf.2	5	2016-10-30
1OSY	AB	0	0.079	0.078	Hopf.1	0	2016-10-22
1N9J	AB	0	0.787	-0.533	Hopf.2	0	2016-10-22
1N1C	AB	0	1.832	-1.729	Solomon.1	20	2016-10-22
1MFZ	AB	0	1.266	0.913	Hopf.1	0	2016-10-22
1LSS	AB	0	0.083	0.034	Hopf.2	0	2016-10-21
1LSU	AB	0	0.131	0.112	Hopf.2	0	2016-10-21
1L5E	AB	0	0.431	-0.345	Hopf.2	0	2016-10-21
1J4V	AB	0	0.405	-0.315	Hopf.2	0	2016-10-21
1K9U	AB	0	0.404	-0.372	Hopf.2	0	2016-10-21
1K50	BD	0	0.045	-0.01	Hopf.2	0	2016-10-21
1I1D	AD	0	0.494	0.095	Hopf.2	3	2016-10-21
1HT9	AB	0	0.426	-0.286	Hopf.2	0	2016-10-21
1FZR	BD	0	0	0	Hopf.1	0	2016-08-22
1E7D	AB	0	0.957	0.914	Hopf.1	0	2016-10-21
1F61	AB	0	1.1	-0.91	Hopf.2	0	2016-10-21
1BL9	AB	0	0.444	-0.149	Hopf.2	0	2016-10-21
1A93	AB	0	0.012	0.012	Hopf.2	0	2016-08-17
1A92	BD	0	0.132	0.127	Hopf.1	0	2016-08-17
1A79	AB	0	0.259	-0.004	Hopf.2	0	2016-08-17
1A0A	AB	0	0.265	-0.26	Hopf.2	0	2016-08-17
1AV2	AB	0	0	0	Solomon.1	0	2016-08-17
1AV1	BC	0	0.863	-0.845	Hopf.2	0	2016-08-17
1AQ5	AB	0	0.152	-0.137	Hopf.2	0	2016-08-17
1AGE	AC	0	0	0	Hopf.2	0	2016-08-17
1AN4	AB	0	0.299	-0.295	Hopf.2	0	2016-08-17
1SND	AB	0	0.479	0.41	Hopf.1	12	2016-10-22
1AKS	AB	0	0.4	0.147	Hopf.2	10	2016-08-17
1HUL	AB	0	0.669	-0.414	Hopf.2	0	2016-10-21
2SPC	AB	0	0.241	0.199	Hopf.1	0	2016-10-29
1CKS	AC	0	0.059	-0.002	Hopf.1	0	2016-10-21
1ARR	AB	0	0.081	-0.081	Hopf.2	0	2016-08-17
3HMG	EF	0	0.52	0.251	Hopf.1	0	2016-08-17
