# Supplementary material for: Topological links in predicted protein complex structures reveal limitations of AlphaFold
Source: Commun Biol. 2023 Oct 28;6:1098. doi: 10.1038/s42003-023-05489-4 (PMC10613300; doi:10.1038/s42003-023-05489-4)
Supplement: Supplementary file 8 — Supplementary Data 5 [file 42003_2023_5489_MOESM8_ESM.xlsx]

## Sheet: Figure 3.chainA
0	-0.004	-0.002	-0.006	-0.002	-0.009	-0.002	-0.008	-0.003	-0.013	-0.012	-0.009	0	-0.004	-0.012	-0.012	-0.019	-0.017	-0.009	-0.008	-0.005	-0.002	0.013	0.05	0.039	0.051	0.056	0.04	0.027	0.031	0.029	0.021	0.002	-0.001	-0.013	-0.024	-0.035	-0.046	-0.041	-0.038	-0.035	-0.045	-0.043	-0.049	-0.053	-0.061	-0.066	-0.069	-0.066	-0.07
0	0	0.002	-0.002	0.002	-0.005	0.002	-0.004	0.001	-0.009	-0.008	-0.005	0.004	0	-0.008	-0.008	-0.015	-0.013	-0.005	-0.005	-0.001	0.002	0.017	0.054	0.043	0.055	0.06	0.044	0.031	0.035	0.033	0.025	0.006	0.003	-0.009	-0.02	-0.031	-0.042	-0.037	-0.034	-0.031	-0.041	-0.039	-0.045	-0.049	-0.057	-0.062	-0.065	-0.062	-0.066
0	0	0	-0.005	0	-0.007	-0.001	-0.006	-0.001	-0.012	-0.01	-0.007	0.002	-0.002	-0.01	-0.01	-0.017	-0.015	-0.007	-0.007	-0.004	0	0.014	0.051	0.041	0.052	0.058	0.041	0.029	0.032	0.031	0.023	0.004	0.001	-0.012	-0.023	-0.033	-0.045	-0.039	-0.036	-0.034	-0.043	-0.041	-0.047	-0.051	-0.059	-0.064	-0.067	-0.064	-0.068
0	0	0	0	0.004	-0.003	0.004	-0.001	0.003	-0.007	-0.005	-0.002	0.006	0.002	-0.006	-0.005	-0.012	-0.011	-0.003	-0.002	0.001	0.004	0.019	0.056	0.045	0.057	0.063	0.046	0.034	0.037	0.035	0.027	0.009	0.005	-0.007	-0.018	-0.029	-0.04	-0.034	-0.032	-0.029	-0.039	-0.037	-0.043	-0.046	-0.054	-0.06	-0.063	-0.06	-0.064
0	0	0	0	0	-0.007	0	-0.006	-0.001	-0.011	-0.01	-0.006	0.002	-0.002	-0.01	-0.009	-0.016	-0.015	-0.007	-0.006	-0.003	0	0.015	0.052	0.041	0.053	0.058	0.042	0.03	0.033	0.031	0.023	0.004	0.001	-0.011	-0.022	-0.033	-0.044	-0.039	-0.036	-0.033	-0.043	-0.041	-0.047	-0.05	-0.058	-0.064	-0.067	-0.064	-0.068
0	0	0	0	0	0	0.007	0.001	0.006	-0.004	-0.003	0	0.009	0.005	-0.003	-0.003	-0.01	-0.008	0	0	0.004	0.007	0.022	0.059	0.048	0.06	0.065	0.049	0.036	0.04	0.038	0.03	0.011	0.008	-0.004	-0.015	-0.026	-0.037	-0.032	-0.029	-0.026	-0.036	-0.034	-0.04	-0.044	-0.052	-0.057	-0.06	-0.057	-0.061
0	0	0	0	0	0	0	-0.005	-0.001	-0.011	-0.009	-0.006	0.002	-0.001	-0.01	-0.009	-0.016	-0.014	-0.006	-0.006	-0.003	0	0.015	0.052	0.041	0.053	0.059	0.042	0.03	0.033	0.031	0.023	0.005	0.001	-0.011	-0.022	-0.033	-0.044	-0.038	-0.035	-0.033	-0.043	-0.041	-0.046	-0.05	-0.058	-0.064	-0.067	-0.064	-0.067
0	0	0	0	0	0	0	0	0.005	-0.005	-0.004	-0.001	0.008	0.004	-0.004	-0.004	-0.011	-0.009	-0.001	-0.001	0.002	0.006	0.021	0.058	0.047	0.058	0.064	0.047	0.035	0.038	0.037	0.029	0.01	0.007	-0.006	-0.017	-0.027	-0.039	-0.033	-0.03	-0.028	-0.037	-0.035	-0.041	-0.045	-0.053	-0.058	-0.061	-0.058	-0.062
0	0	0	0	0	0	0	0	0	-0.01	-0.009	-0.006	0.003	-0.001	-0.009	-0.008	-0.016	-0.014	-0.006	-0.005	-0.002	0.001	0.016	0.053	0.042	0.054	0.059	0.043	0.031	0.034	0.032	0.024	0.005	0.002	-0.01	-0.021	-0.032	-0.043	-0.038	-0.035	-0.032	-0.042	-0.04	-0.046	-0.05	-0.058	-0.063	-0.066	-0.063	-0.067
0	0	0	0	0	0	0	0	0	0	0.001	0.005	0.013	0.009	0.001	0.002	-0.005	-0.004	0.004	0.005	0.008	0.011	0.026	0.063	0.052	0.064	0.07	0.053	0.041	0.044	0.042	0.034	0.016	0.012	0	-0.011	-0.022	-0.033	-0.027	-0.025	-0.022	-0.032	-0.03	-0.036	-0.039	-0.047	-0.053	-0.056	-0.053	-0.057
0	0	0	0	0	0	0	0	0	0	0	0.003	0.012	0.008	0	0	-0.007	-0.005	0.003	0.003	0.006	0.01	0.024	0.062	0.051	0.062	0.068	0.051	0.039	0.042	0.041	0.033	0.014	0.011	-0.002	-0.013	-0.023	-0.035	-0.029	-0.026	-0.024	-0.033	-0.031	-0.037	-0.041	-0.049	-0.054	-0.057	-0.054	-0.058
0	0	0	0	0	0	0	0	0	0	0	0	0.009	0.005	-0.003	-0.003	-0.01	-0.008	0	0	0.003	0.007	0.021	0.058	0.048	0.059	0.065	0.048	0.036	0.039	0.037	0.029	0.011	0.007	-0.005	-0.016	-0.027	-0.038	-0.032	-0.029	-0.027	-0.037	-0.034	-0.04	-0.044	-0.052	-0.057	-0.061	-0.057	-0.061
0	0	0	0	0	0	0	0	0	0	0	0	0	-0.004	-0.012	-0.011	-0.019	-0.017	-0.009	-0.008	-0.005	-0.002	0.013	0.05	0.039	0.051	0.056	0.04	0.028	0.031	0.029	0.021	0.002	-0.001	-0.013	-0.024	-0.035	-0.046	-0.041	-0.038	-0.035	-0.045	-0.043	-0.049	-0.053	-0.06	-0.066	-0.069	-0.066	-0.07
0	0	0	0	0	0	0	0	0	0	0	0	0	0	-0.008	-0.008	-0.015	-0.013	-0.005	-0.005	-0.002	0.002	0.017	0.054	0.043	0.055	0.06	0.043	0.031	0.034	0.033	0.025	0.006	0.003	-0.009	-0.021	-0.031	-0.042	-0.037	-0.034	-0.031	-0.041	-0.039	-0.045	-0.049	-0.057	-0.062	-0.065	-0.062	-0.066
0	0	0	0	0	0	0	0	0	0	0	0	0	0	0	0	-0.007	-0.005	0.003	0.003	0.007	0.01	0.025	0.062	0.051	0.063	0.068	0.052	0.039	0.043	0.041	0.033	0.014	0.011	-0.001	-0.012	-0.023	-0.034	-0.029	-0.026	-0.023	-0.033	-0.031	-0.037	-0.041	-0.049	-0.054	-0.057	-0.054	-0.058
0	0	0	0	0	0	0	0	0	0	0	0	0	0	0	0	-0.007	-0.005	0.003	0.003	0.006	0.009	0.024	0.061	0.05	0.062	0.068	0.051	0.039	0.042	0.04	0.032	0.014	0.01	-0.002	-0.013	-0.024	-0.035	-0.029	-0.026	-0.024	-0.034	-0.032	-0.037	-0.041	-0.049	-0.054	-0.058	-0.055	-0.058
0	0	0	0	0	0	0	0	0	0	0	0	0	0	0	0	0	0.002	0.01	0.01	0.013	0.016	0.031	0.068	0.058	0.069	0.075	0.058	0.046	0.049	0.047	0.039	0.021	0.017	0.005	-0.006	-0.017	-0.028	-0.022	-0.019	-0.017	-0.027	-0.024	-0.03	-0.034	-0.042	-0.047	-0.051	-0.047	-0.051
0	0	0	0	0	0	0	0	0	0	0	0	0	0	0	0	0	0	0.008	0.008	0.011	0.015	0.03	0.067	0.056	0.068	0.073	0.056	0.044	0.047	0.046	0.038	0.019	0.016	0.004	-0.008	-0.018	-0.029	-0.024	-0.021	-0.018	-0.028	-0.026	-0.032	-0.036	-0.044	-0.049	-0.052	-0.049	-0.053
0	0	0	0	0	0	0	0	0	0	0	0	0	0	0	0	0	0	0	0	0.003	0.007	0.022	0.059	0.048	0.06	0.065	0.048	0.036	0.039	0.038	0.03	0.011	0.008	-0.005	-0.016	-0.026	-0.037	-0.032	-0.029	-0.026	-0.036	-0.034	-0.04	-0.044	-0.052	-0.057	-0.06	-0.057	-0.061
0	0	0	0	0	0	0	0	0	0	0	0	0	0	0	0	0	0	0	0	0.003	0.006	0.021	0.058	0.047	0.059	0.065	0.048	0.036	0.039	0.037	0.029	0.011	0.007	-0.005	-0.016	-0.027	-0.038	-0.032	-0.029	-0.027	-0.037	-0.035	-0.04	-0.044	-0.052	-0.057	-0.061	-0.058	-0.061
0	0	0	0	0	0	0	0	0	0	0	0	0	0	0	0	0	0	0	0	0	0.003	0.018	0.055	0.044	0.056	0.062	0.045	0.033	0.036	0.034	0.026	0.008	0.004	-0.008	-0.019	-0.03	-0.041	-0.035	-0.032	-0.03	-0.04	-0.038	-0.043	-0.047	-0.055	-0.061	-0.064	-0.061	-0.064
0	0	0	0	0	0	0	0	0	0	0	0	0	0	0	0	0	0	0	0	0	0	0.015	0.052	0.041	0.053	0.058	0.042	0.03	0.033	0.031	0.023	0.004	0.001	-0.011	-0.022	-0.033	-0.044	-0.039	-0.036	-0.033	-0.043	-0.041	-0.047	-0.051	-0.058	-0.064	-0.067	-0.064	-0.068
0	0	0	0	0	0	0	0	0	0	0	0	0	0	0	0	0	0	0	0	0	0	0	0.037	0.026	0.038	0.044	0.027	0.015	0.018	0.016	0.008	-0.01	-0.014	-0.026	-0.037	-0.048	-0.059	-0.053	-0.051	-0.048	-0.058	-0.056	-0.062	-0.065	-0.073	-0.079	-0.082	-0.079	-0.083
0	0	0	0	0	0	0	0	0	0	0	0	0	0	0	0	0	0	0	0	0	0	0	0	-0.011	0.001	0.007	-0.01	-0.022	-0.019	-0.021	-0.029	-0.048	-0.051	-0.063	-0.074	-0.085	-0.096	-0.09	-0.088	-0.085	-0.095	-0.093	-0.099	-0.102	-0.11	-0.116	-0.119	-0.116	-0.12
0	0	0	0	0	0	0	0	0	0	0	0	0	0	0	0	0	0	0	0	0	0	0	0	0	0.012	0.017	0.001	-0.011	-0.008	-0.01	-0.018	-0.037	-0.04	-0.052	-0.063	-0.074	-0.085	-0.08	-0.077	-0.074	-0.084	-0.082	-0.088	-0.092	-0.1	-0.105	-0.108	-0.105	-0.109
0	0	0	0	0	0	0	0	0	0	0	0	0	0	0	0	0	0	0	0	0	0	0	0	0	0	0.006	-0.011	-0.023	-0.02	-0.022	-0.03	-0.048	-0.052	-0.064	-0.075	-0.086	-0.097	-0.091	-0.089	-0.086	-0.096	-0.094	-0.1	-0.103	-0.111	-0.117	-0.12	-0.117	-0.121
0	0	0	0	0	0	0	0	0	0	0	0	0	0	0	0	0	0	0	0	0	0	0	0	0	0	0	-0.017	-0.029	-0.026	-0.027	-0.035	-0.054	-0.057	-0.07	-0.081	-0.092	-0.103	-0.097	-0.094	-0.092	-0.101	-0.099	-0.105	-0.109	-0.117	-0.122	-0.125	-0.122	-0.126
0	0	0	0	0	0	0	0	0	0	0	0	0	0	0	0	0	0	0	0	0	0	0	0	0	0	0	0	-0.012	-0.009	-0.011	-0.019	-0.037	-0.041	-0.053	-0.064	-0.075	-0.086	-0.08	-0.077	-0.075	-0.085	-0.083	-0.089	-0.092	-0.1	-0.106	-0.109	-0.106	-0.109
0	0	0	0	0	0	0	0	0	0	0	0	0	0	0	0	0	0	0	0	0	0	0	0	0	0	0	0	0	0.003	0.001	-0.007	-0.025	-0.029	-0.041	-0.052	-0.063	-0.074	-0.068	-0.065	-0.063	-0.073	-0.071	-0.076	-0.08	-0.088	-0.093	-0.097	-0.094	-0.097
0	0	0	0	0	0	0	0	0	0	0	0	0	0	0	0	0	0	0	0	0	0	0	0	0	0	0	0	0	0	-0.002	-0.01	-0.028	-0.032	-0.044	-0.055	-0.066	-0.077	-0.071	-0.068	-0.066	-0.076	-0.074	-0.079	-0.083	-0.091	-0.097	-0.1	-0.097	-0.1
0	0	0	0	0	0	0	0	0	0	0	0	0	0	0	0	0	0	0	0	0	0	0	0	0	0	0	0	0	0	0	-0.008	-0.027	-0.03	-0.042	-0.053	-0.064	-0.075	-0.07	-0.067	-0.064	-0.074	-0.072	-0.078	-0.081	-0.089	-0.095	-0.098	-0.095	-0.099
0	0	0	0	0	0	0	0	0	0	0	0	0	0	0	0	0	0	0	0	0	0	0	0	0	0	0	0	0	0	0	0	-0.019	-0.022	-0.034	-0.045	-0.056	-0.067	-0.062	-0.059	-0.056	-0.066	-0.064	-0.07	-0.073	-0.081	-0.087	-0.09	-0.087	-0.091
0	0	0	0	0	0	0	0	0	0	0	0	0	0	0	0	0	0	0	0	0	0	0	0	0	0	0	0	0	0	0	0	0	-0.003	-0.016	-0.027	-0.037	-0.049	-0.043	-0.04	-0.038	-0.047	-0.045	-0.051	-0.055	-0.063	-0.068	-0.071	-0.068	-0.072
0	0	0	0	0	0	0	0	0	0	0	0	0	0	0	0	0	0	0	0	0	0	0	0	0	0	0	0	0	0	0	0	0	0	-0.012	-0.023	-0.034	-0.045	-0.04	-0.037	-0.034	-0.044	-0.042	-0.048	-0.051	-0.059	-0.065	-0.068	-0.065	-0.069
0	0	0	0	0	0	0	0	0	0	0	0	0	0	0	0	0	0	0	0	0	0	0	0	0	0	0	0	0	0	0	0	0	0	0	-0.011	-0.022	-0.033	-0.027	-0.025	-0.022	-0.032	-0.03	-0.036	-0.039	-0.047	-0.053	-0.056	-0.053	-0.056
0	0	0	0	0	0	0	0	0	0	0	0	0	0	0	0	0	0	0	0	0	0	0	0	0	0	0	0	0	0	0	0	0	0	0	0	-0.011	-0.022	-0.016	-0.013	-0.011	-0.021	-0.019	-0.024	-0.028	-0.036	-0.042	-0.045	-0.042	-0.045
0	0	0	0	0	0	0	0	0	0	0	0	0	0	0	0	0	0	0	0	0	0	0	0	0	0	0	0	0	0	0	0	0	0	0	0	0	-0.011	-0.005	-0.003	0	-0.01	-0.008	-0.014	-0.017	-0.025	-0.031	-0.034	-0.031	-0.035
0	0	0	0	0	0	0	0	0	0	0	0	0	0	0	0	0	0	0	0	0	0	0	0	0	0	0	0	0	0	0	0	0	0	0	0	0	0	0.006	0.008	0.011	0.001	0.003	-0.003	-0.006	-0.014	-0.02	-0.023	-0.02	-0.024
0	0	0	0	0	0	0	0	0	0	0	0	0	0	0	0	0	0	0	0	0	0	0	0	0	0	0	0	0	0	0	0	0	0	0	0	0	0	0	0.003	0.005	-0.004	-0.002	-0.008	-0.012	-0.02	-0.025	-0.028	-0.025	-0.029
0	0	0	0	0	0	0	0	0	0	0	0	0	0	0	0	0	0	0	0	0	0	0	0	0	0	0	0	0	0	0	0	0	0	0	0	0	0	0	0	0.003	-0.007	-0.005	-0.011	-0.015	-0.023	-0.028	-0.031	-0.028	-0.032
0	0	0	0	0	0	0	0	0	0	0	0	0	0	0	0	0	0	0	0	0	0	0	0	0	0	0	0	0	0	0	0	0	0	0	0	0	0	0	0	0	-0.01	-0.008	-0.014	-0.017	-0.025	-0.031	-0.034	-0.031	-0.035
0	0	0	0	0	0	0	0	0	0	0	0	0	0	0	0	0	0	0	0	0	0	0	0	0	0	0	0	0	0	0	0	0	0	0	0	0	0	0	0	0	0	0.002	-0.004	-0.008	-0.015	-0.021	-0.024	-0.021	-0.025
0	0	0	0	0	0	0	0	0	0	0	0	0	0	0	0	0	0	0	0	0	0	0	0	0	0	0	0	0	0	0	0	0	0	0	0	0	0	0	0	0	0	0	-0.006	-0.01	-0.018	-0.023	-0.026	-0.023	-0.027
0	0	0	0	0	0	0	0	0	0	0	0	0	0	0	0	0	0	0	0	0	0	0	0	0	0	0	0	0	0	0	0	0	0	0	0	0	0	0	0	0	0	0	0	-0.004	-0.012	-0.017	-0.02	-0.017	-0.021
0	0	0	0	0	0	0	0	0	0	0	0	0	0	0	0	0	0	0	0	0	0	0	0	0	0	0	0	0	0	0	0	0	0	0	0	0	0	0	0	0	0	0	0	0	-0.008	-0.013	-0.017	-0.013	-0.017
0	0	0	0	0	0	0	0	0	0	0	0	0	0	0	0	0	0	0	0	0	0	0	0	0	0	0	0	0	0	0	0	0	0	0	0	0	0	0	0	0	0	0	0	0	0	-0.005	-0.009	-0.005	-0.009
0	0	0	0	0	0	0	0	0	0	0	0	0	0	0	0	0	0	0	0	0	0	0	0	0	0	0	0	0	0	0	0	0	0	0	0	0	0	0	0	0	0	0	0	0	0	0	-0.003	0	-0.004
0	0	0	0	0	0	0	0	0	0	0	0	0	0	0	0	0	0	0	0	0	0	0	0	0	0	0	0	0	0	0	0	0	0	0	0	0	0	0	0	0	0	0	0	0	0	0	0	0.003	-0.001
0	0	0	0	0	0	0	0	0	0	0	0	0	0	0	0	0	0	0	0	0	0	0	0	0	0	0	0	0	0	0	0	0	0	0	0	0	0	0	0	0	0	0	0	0	0	0	0	0	-0.004
0	0	0	0	0	0	0	0	0	0	0	0	0	0	0	0	0	0	0	0	0	0	0	0	0	0	0	0	0	0	0	0	0	0	0	0	0	0	0	0	0	0	0	0	0	0	0	0	0	0
0	0	0	0	0	0	0	0	0	0	0	0	0	0	0	0	0	0	0	0	0	0	0	0	0	0	0	0	0	0	0	0	0	0	0	0	0	0	0	0	0	0	0	0	0	0	0	0	0	0
0	0	0	0	0	0	0	0	0	0	0	0	0	0	0	0	0	0	0	0	0	0	0	0	0	0	0	0	0	0	0	0	0	0	0	0	0	0	0	0	0	0	0	0	0	0	0	0	0	0
0	0	0	0	0	0	0	0	0	0	0	0	0	0	0	0	0	0	0	0	0	0	0	0	0	0	0	0	0	0	0	0	0	0	0	0	0	0	0	0	0	0	0	0	0	0	0	0	0	0
0	0	0	0	0	0	0	0	0	0	0	0	0	0	0	0	0	0	0	0	0	0	0	0	0	0	0	0	0	0	0	0	0	0	0	0	0	0	0	0	0	0	0	0	0	0	0	0	0	0
0	0	0	0	0	0	0	0	0	0	0	0	0	0	0	0	0	0	0	0	0	0	0	0	0	0	0	0	0	0	0	0	0	0	0	0	0	0	0	0	0	0	0	0	0	0	0	0	0	0
0	0	0	0	0	0	0	0	0	0	0	0	0	0	0	0	0	0	0	0	0	0	0	0	0	0	0	0	0	0	0	0	0	0	0	0	0	0	0	0	0	0	0	0	0	0	0	0	0	0
0	0	0	0	0	0	0	0	0	0	0	0	0	0	0	0	0	0	0	0	0	0	0	0	0	0	0	0	0	0	0	0	0	0	0	0	0	0	0	0	0	0	0	0	0	0	0	0	0	0
0	0	0	0	0	0	0	0	0	0	0	0	0	0	0	0	0	0	0	0	0	0	0	0	0	0	0	0	0	0	0	0	0	0	0	0	0	0	0	0	0	0	0	0	0	0	0	0	0	0
0	0	0	0	0	0	0	0	0	0	0	0	0	0	0	0	0	0	0	0	0	0	0	0	0	0	0	0	0	0	0	0	0	0	0	0	0	0	0	0	0	0	0	0	0	0	0	0	0	0
0	0	0	0	0	0	0	0	0	0	0	0	0	0	0	0	0	0	0	0	0	0	0	0	0	0	0	0	0	0	0	0	0	0	0	0	0	0	0	0	0	0	0	0	0	0	0	0	0	0
0	0	0	0	0	0	0	0	0	0	0	0	0	0	0	0	0	0	0	0	0	0	0	0	0	0	0	0	0	0	0	0	0	0	0	0	0	0	0	0	0	0	0	0	0	0	0	0	0	0
0	0	0	0	0	0	0	0	0	0	0	0	0	0	0	0	0	0	0	0	0	0	0	0	0	0	0	0	0	0	0	0	0	0	0	0	0	0	0	0	0	0	0	0	0	0	0	0	0	0
0	0	0	0	0	0	0	0	0	0	0	0	0	0	0	0	0	0	0	0	0	0	0	0	0	0	0	0	0	0	0	0	0	0	0	0	0	0	0	0	0	0	0	0	0	0	0	0	0	0
0	0	0	0	0	0	0	0	0	0	0	0	0	0	0	0	0	0	0	0	0	0	0	0	0	0	0	0	0	0	0	0	0	0	0	0	0	0	0	0	0	0	0	0	0	0	0	0	0	0
0	0	0	0	0	0	0	0	0	0	0	0	0	0	0	0	0	0	0	0	0	0	0	0	0	0	0	0	0	0	0	0	0	0	0	0	0	0	0	0	0	0	0	0	0	0	0	0	0	0
0	0	0	0	0	0	0	0	0	0	0	0	0	0	0	0	0	0	0	0	0	0	0	0	0	0	0	0	0	0	0	0	0	0	0	0	0	0	0	0	0	0	0	0	0	0	0	0	0	0
0	0	0	0	0	0	0	0	0	0	0	0	0	0	0	0	0	0	0	0	0	0	0	0	0	0	0	0	0	0	0	0	0	0	0	0	0	0	0	0	0	0	0	0	0	0	0	0	0	0
0	0	0	0	0	0	0	0	0	0	0	0	0	0	0	0	0	0	0	0	0	0	0	0	0	0	0	0	0	0	0	0	0	0	0	0	0	0	0	0	0	0	0	0	0	0	0	0	0	0
0	0	0	0	0	0	0	0	0	0	0	0	0	0	0	0	0	0	0	0	0	0	0	0	0	0	0	0	0	0	0	0	0	0	0	0	0	0	0	0	0	0	0	0	0	0	0	0	0	0
0	0	0	0	0	0	0	0	0	0	0	0	0	0	0	0	0	0	0	0	0	0	0	0	0	0	0	0	0	0	0	0	0	0	0	0	0	0	0	0	0	0	0	0	0	0	0	0	0	0
0	0	0	0	0	0	0	0	0	0	0	0	0	0	0	0	0	0	0	0	0	0	0	0	0	0	0	0	0	0	0	0	0	0	0	0	0	0	0	0	0	0	0	0	0	0	0	0	0	0
0	0	0	0	0	0	0	0	0	0	0	0	0	0	0	0	0	0	0	0	0	0	0	0	0	0	0	0	0	0	0	0	0	0	0	0	0	0	0	0	0	0	0	0	0	0	0	0	0	0
0	0	0	0	0	0	0	0	0	0	0	0	0	0	0	0	0	0	0	0	0	0	0	0	0	0	0	0	0	0	0	0	0	0	0	0	0	0	0	0	0	0	0	0	0	0	0	0	0	0
0	0	0	0	0	0	0	0	0	0	0	0	0	0	0	0	0	0	0	0	0	0	0	0	0	0	0	0	0	0	0	0	0	0	0	0	0	0	0	0	0	0	0	0	0	0	0	0	0	0
0	0	0	0	0	0	0	0	0	0	0	0	0	0	0	0	0	0	0	0	0	0	0	0	0	0	0	0	0	0	0	0	0	0	0	0	0	0	0	0	0	0	0	0	0	0	0	0	0	0
0	0	0	0	0	0	0	0	0	0	0	0	0	0	0	0	0	0	0	0	0	0	0	0	0	0	0	0	0	0	0	0	0	0	0	0	0	0	0	0	0	0	0	0	0	0	0	0	0	0
0	0	0	0	0	0	0	0	0	0	0	0	0	0	0	0	0	0	0	0	0	0	0	0	0	0	0	0	0	0	0	0	0	0	0	0	0	0	0	0	0	0	0	0	0	0	0	0	0	0
0	0	0	0	0	0	0	0	0	0	0	0	0	0	0	0	0	0	0	0	0	0	0	0	0	0	0	0	0	0	0	0	0	0	0	0	0	0	0	0	0	0	0	0	0	0	0	0	0	0
[truncated: 28 more columns]

## Sheet: Figure 3.chainB
0	-0.006	-0.005	0.001	0.002	-0.009	-0.023	-0.041	-0.048	-0.045	-0.062	-0.097	-0.154	-0.171	-0.216	-0.204	-0.234	-0.22	-0.233	-0.217	-0.253	-0.308	-0.316	-0.412	-0.507	-0.577	-0.541	-0.56	-0.558	-0.667	-0.718	-0.799	-0.839	-0.886	-0.921	-0.94	-0.962	-0.975	-0.975	-0.965	-0.966	-0.959	-0.963	-0.96	-0.964	-0.962	-0.965	-0.967	-0.971	-0.973
0	0	0	0.007	0.008	-0.004	-0.017	-0.036	-0.042	-0.04	-0.056	-0.092	-0.148	-0.165	-0.21	-0.198	-0.229	-0.215	-0.228	-0.212	-0.247	-0.303	-0.311	-0.406	-0.501	-0.571	-0.535	-0.554	-0.552	-0.661	-0.713	-0.793	-0.833	-0.881	-0.916	-0.934	-0.956	-0.97	-0.969	-0.96	-0.961	-0.954	-0.958	-0.955	-0.958	-0.956	-0.959	-0.961	-0.965	-0.967
0	0	0	0.007	0.007	-0.004	-0.018	-0.036	-0.043	-0.04	-0.056	-0.092	-0.148	-0.166	-0.211	-0.198	-0.229	-0.215	-0.228	-0.212	-0.247	-0.303	-0.311	-0.406	-0.501	-0.572	-0.536	-0.554	-0.553	-0.662	-0.713	-0.793	-0.834	-0.881	-0.916	-0.934	-0.956	-0.97	-0.97	-0.96	-0.961	-0.954	-0.958	-0.955	-0.959	-0.956	-0.96	-0.962	-0.965	-0.967
0	0	0	0	0.001	-0.011	-0.024	-0.043	-0.049	-0.047	-0.063	-0.099	-0.155	-0.172	-0.217	-0.205	-0.236	-0.222	-0.235	-0.219	-0.254	-0.31	-0.318	-0.413	-0.508	-0.578	-0.543	-0.561	-0.559	-0.668	-0.72	-0.8	-0.841	-0.888	-0.923	-0.941	-0.963	-0.977	-0.976	-0.967	-0.968	-0.961	-0.965	-0.962	-0.965	-0.963	-0.966	-0.968	-0.972	-0.974
0	0	0	0	0	-0.012	-0.025	-0.043	-0.05	-0.048	-0.064	-0.1	-0.156	-0.173	-0.218	-0.206	-0.237	-0.222	-0.236	-0.22	-0.255	-0.311	-0.318	-0.414	-0.509	-0.579	-0.543	-0.562	-0.56	-0.669	-0.72	-0.801	-0.841	-0.888	-0.923	-0.942	-0.964	-0.978	-0.977	-0.967	-0.969	-0.962	-0.966	-0.963	-0.966	-0.964	-0.967	-0.969	-0.973	-0.975
0	0	0	0	0	0	-0.013	-0.032	-0.038	-0.036	-0.052	-0.088	-0.144	-0.162	-0.207	-0.194	-0.225	-0.211	-0.224	-0.208	-0.243	-0.299	-0.307	-0.402	-0.497	-0.568	-0.532	-0.55	-0.549	-0.657	-0.709	-0.789	-0.83	-0.877	-0.912	-0.93	-0.952	-0.966	-0.965	-0.956	-0.957	-0.95	-0.954	-0.951	-0.954	-0.952	-0.956	-0.958	-0.961	-0.963
0	0	0	0	0	0	0	-0.018	-0.025	-0.022	-0.039	-0.074	-0.131	-0.148	-0.193	-0.181	-0.212	-0.197	-0.211	-0.194	-0.23	-0.285	-0.293	-0.389	-0.484	-0.554	-0.518	-0.537	-0.535	-0.644	-0.695	-0.776	-0.816	-0.863	-0.898	-0.917	-0.939	-0.953	-0.952	-0.942	-0.944	-0.937	-0.941	-0.937	-0.941	-0.939	-0.942	-0.944	-0.948	-0.95
0	0	0	0	0	0	0	0	-0.007	-0.004	-0.02	-0.056	-0.112	-0.13	-0.175	-0.162	-0.193	-0.179	-0.192	-0.176	-0.211	-0.267	-0.275	-0.37	-0.465	-0.536	-0.5	-0.518	-0.517	-0.626	-0.677	-0.757	-0.798	-0.845	-0.88	-0.898	-0.92	-0.934	-0.934	-0.924	-0.925	-0.918	-0.922	-0.919	-0.923	-0.92	-0.924	-0.926	-0.929	-0.931
0	0	0	0	0	0	0	0	0	0.003	-0.014	-0.049	-0.106	-0.123	-0.168	-0.156	-0.187	-0.172	-0.186	-0.17	-0.205	-0.261	-0.268	-0.364	-0.459	-0.529	-0.493	-0.512	-0.51	-0.619	-0.67	-0.751	-0.791	-0.838	-0.873	-0.892	-0.914	-0.928	-0.927	-0.917	-0.919	-0.912	-0.916	-0.913	-0.916	-0.914	-0.917	-0.919	-0.923	-0.925
0	0	0	0	0	0	0	0	0	0	-0.016	-0.052	-0.108	-0.126	-0.171	-0.158	-0.189	-0.175	-0.188	-0.172	-0.207	-0.263	-0.271	-0.366	-0.461	-0.532	-0.496	-0.514	-0.513	-0.622	-0.673	-0.753	-0.794	-0.841	-0.876	-0.894	-0.916	-0.93	-0.93	-0.92	-0.921	-0.914	-0.918	-0.915	-0.919	-0.916	-0.92	-0.922	-0.925	-0.927
0	0	0	0	0	0	0	0	0	0	0	-0.036	-0.092	-0.109	-0.154	-0.142	-0.173	-0.159	-0.172	-0.156	-0.191	-0.247	-0.255	-0.35	-0.445	-0.515	-0.48	-0.498	-0.496	-0.605	-0.657	-0.737	-0.778	-0.825	-0.86	-0.878	-0.9	-0.914	-0.913	-0.904	-0.905	-0.898	-0.902	-0.899	-0.902	-0.9	-0.903	-0.905	-0.909	-0.911
0	0	0	0	0	0	0	0	0	0	0	0	-0.056	-0.074	-0.119	-0.106	-0.137	-0.123	-0.136	-0.12	-0.155	-0.211	-0.219	-0.314	-0.409	-0.48	-0.444	-0.462	-0.461	-0.57	-0.621	-0.701	-0.742	-0.789	-0.824	-0.842	-0.864	-0.878	-0.878	-0.868	-0.869	-0.862	-0.866	-0.863	-0.867	-0.864	-0.868	-0.87	-0.873	-0.875
0	0	0	0	0	0	0	0	0	0	0	0	0	-0.017	-0.062	-0.05	-0.081	-0.067	-0.08	-0.064	-0.099	-0.155	-0.163	-0.258	-0.353	-0.423	-0.388	-0.406	-0.404	-0.513	-0.565	-0.645	-0.686	-0.733	-0.768	-0.786	-0.808	-0.822	-0.821	-0.812	-0.813	-0.806	-0.81	-0.807	-0.81	-0.808	-0.811	-0.813	-0.817	-0.819
0	0	0	0	0	0	0	0	0	0	0	0	0	0	-0.045	-0.033	-0.063	-0.049	-0.062	-0.046	-0.082	-0.137	-0.145	-0.241	-0.336	-0.406	-0.37	-0.389	-0.387	-0.496	-0.547	-0.627	-0.668	-0.715	-0.75	-0.769	-0.791	-0.804	-0.804	-0.794	-0.795	-0.788	-0.792	-0.789	-0.793	-0.79	-0.794	-0.796	-0.8	-0.801
0	0	0	0	0	0	0	0	0	0	0	0	0	0	0	0.012	-0.018	-0.004	-0.017	-0.001	-0.037	-0.092	-0.1	-0.196	-0.291	-0.361	-0.325	-0.344	-0.342	-0.451	-0.502	-0.583	-0.623	-0.67	-0.705	-0.724	-0.746	-0.759	-0.759	-0.749	-0.75	-0.743	-0.747	-0.744	-0.748	-0.746	-0.749	-0.751	-0.755	-0.757
0	0	0	0	0	0	0	0	0	0	0	0	0	0	0	0	-0.031	-0.016	-0.03	-0.014	-0.049	-0.105	-0.112	-0.208	-0.303	-0.373	-0.337	-0.356	-0.354	-0.463	-0.515	-0.595	-0.635	-0.682	-0.717	-0.736	-0.758	-0.772	-0.771	-0.762	-0.763	-0.756	-0.76	-0.757	-0.76	-0.758	-0.761	-0.763	-0.767	-0.769
0	0	0	0	0	0	0	0	0	0	0	0	0	0	0	0	0	0.014	0.001	0.017	-0.018	-0.074	-0.082	-0.177	-0.272	-0.343	-0.307	-0.325	-0.324	-0.432	-0.484	-0.564	-0.605	-0.652	-0.687	-0.705	-0.727	-0.741	-0.74	-0.731	-0.732	-0.725	-0.729	-0.726	-0.729	-0.727	-0.731	-0.733	-0.736	-0.738
0	0	0	0	0	0	0	0	0	0	0	0	0	0	0	0	0	0	-0.013	0.003	-0.032	-0.088	-0.096	-0.191	-0.286	-0.357	-0.321	-0.339	-0.338	-0.447	-0.498	-0.578	-0.619	-0.666	-0.701	-0.719	-0.741	-0.755	-0.755	-0.745	-0.746	-0.739	-0.743	-0.74	-0.744	-0.741	-0.745	-0.747	-0.75	-0.752
0	0	0	0	0	0	0	0	0	0	0	0	0	0	0	0	0	0	0	0.016	-0.019	-0.075	-0.083	-0.178	-0.273	-0.344	-0.308	-0.326	-0.324	-0.433	-0.485	-0.565	-0.606	-0.653	-0.688	-0.706	-0.728	-0.742	-0.741	-0.732	-0.733	-0.726	-0.73	-0.727	-0.73	-0.728	-0.732	-0.733	-0.737	-0.739
0	0	0	0	0	0	0	0	0	0	0	0	0	0	0	0	0	0	0	0	-0.035	-0.091	-0.099	-0.194	-0.289	-0.36	-0.324	-0.342	-0.341	-0.449	-0.501	-0.581	-0.622	-0.669	-0.704	-0.722	-0.744	-0.758	-0.757	-0.748	-0.749	-0.742	-0.746	-0.743	-0.746	-0.744	-0.748	-0.75	-0.753	-0.755
0	0	0	0	0	0	0	0	0	0	0	0	0	0	0	0	0	0	0	0	0	-0.056	-0.064	-0.159	-0.254	-0.324	-0.289	-0.307	-0.305	-0.414	-0.466	-0.546	-0.586	-0.634	-0.669	-0.687	-0.709	-0.723	-0.722	-0.713	-0.714	-0.707	-0.711	-0.708	-0.711	-0.709	-0.712	-0.714	-0.718	-0.72
0	0	0	0	0	0	0	0	0	0	0	0	0	0	0	0	0	0	0	0	0	0	-0.008	-0.103	-0.198	-0.269	-0.233	-0.251	-0.25	-0.358	-0.41	-0.49	-0.531	-0.578	-0.613	-0.631	-0.653	-0.667	-0.666	-0.657	-0.658	-0.651	-0.655	-0.652	-0.655	-0.653	-0.657	-0.659	-0.662	-0.664
0	0	0	0	0	0	0	0	0	0	0	0	0	0	0	0	0	0	0	0	0	0	0	-0.095	-0.19	-0.261	-0.225	-0.243	-0.242	-0.351	-0.402	-0.482	-0.523	-0.57	-0.605	-0.624	-0.645	-0.659	-0.659	-0.649	-0.65	-0.643	-0.647	-0.644	-0.648	-0.645	-0.649	-0.651	-0.654	-0.656
0	0	0	0	0	0	0	0	0	0	0	0	0	0	0	0	0	0	0	0	0	0	0	0	-0.095	-0.165	-0.13	-0.148	-0.146	-0.255	-0.307	-0.387	-0.428	-0.475	-0.51	-0.528	-0.55	-0.564	-0.563	-0.554	-0.555	-0.548	-0.552	-0.549	-0.552	-0.55	-0.553	-0.555	-0.559	-0.561
0	0	0	0	0	0	0	0	0	0	0	0	0	0	0	0	0	0	0	0	0	0	0	0	0	-0.07	-0.035	-0.053	-0.051	-0.16	-0.212	-0.292	-0.333	-0.38	-0.415	-0.433	-0.455	-0.469	-0.468	-0.459	-0.46	-0.453	-0.457	-0.454	-0.457	-0.455	-0.458	-0.46	-0.464	-0.466
0	0	0	0	0	0	0	0	0	0	0	0	0	0	0	0	0	0	0	0	0	0	0	0	0	0	0.036	0.017	0.019	-0.09	-0.141	-0.222	-0.262	-0.309	-0.344	-0.363	-0.385	-0.398	-0.398	-0.388	-0.389	-0.382	-0.386	-0.383	-0.387	-0.384	-0.388	-0.39	-0.394	-0.396
0	0	0	0	0	0	0	0	0	0	0	0	0	0	0	0	0	0	0	0	0	0	0	0	0	0	0	-0.019	-0.017	-0.126	-0.177	-0.257	-0.298	-0.345	-0.38	-0.399	-0.42	-0.434	-0.434	-0.424	-0.425	-0.418	-0.422	-0.419	-0.423	-0.42	-0.424	-0.426	-0.429	-0.431
0	0	0	0	0	0	0	0	0	0	0	0	0	0	0	0	0	0	0	0	0	0	0	0	0	0	0	0	0.002	-0.107	-0.159	-0.239	-0.279	-0.327	-0.362	-0.38	-0.402	-0.416	-0.415	-0.406	-0.407	-0.4	-0.404	-0.401	-0.404	-0.402	-0.405	-0.407	-0.411	-0.413
0	0	0	0	0	0	0	0	0	0	0	0	0	0	0	0	0	0	0	0	0	0	0	0	0	0	0	0	0	-0.109	-0.16	-0.241	-0.281	-0.328	-0.363	-0.382	-0.404	-0.417	-0.417	-0.407	-0.409	-0.401	-0.405	-0.402	-0.406	-0.404	-0.407	-0.409	-0.413	-0.415
0	0	0	0	0	0	0	0	0	0	0	0	0	0	0	0	0	0	0	0	0	0	0	0	0	0	0	0	0	0	-0.051	-0.132	-0.172	-0.219	-0.254	-0.273	-0.295	-0.309	-0.308	-0.298	-0.3	-0.293	-0.297	-0.294	-0.297	-0.295	-0.298	-0.3	-0.304	-0.306
0	0	0	0	0	0	0	0	0	0	0	0	0	0	0	0	0	0	0	0	0	0	0	0	0	0	0	0	0	0	0	-0.08	-0.121	-0.168	-0.203	-0.221	-0.243	-0.257	-0.257	-0.247	-0.248	-0.241	-0.245	-0.242	-0.246	-0.243	-0.247	-0.249	-0.252	-0.254
0	0	0	0	0	0	0	0	0	0	0	0	0	0	0	0	0	0	0	0	0	0	0	0	0	0	0	0	0	0	0	0	-0.041	-0.088	-0.123	-0.141	-0.163	-0.177	-0.176	-0.167	-0.168	-0.161	-0.165	-0.162	-0.165	-0.163	-0.167	-0.168	-0.172	-0.174
0	0	0	0	0	0	0	0	0	0	0	0	0	0	0	0	0	0	0	0	0	0	0	0	0	0	0	0	0	0	0	0	0	-0.047	-0.082	-0.101	-0.122	-0.136	-0.136	-0.126	-0.127	-0.12	-0.124	-0.121	-0.125	-0.122	-0.126	-0.128	-0.131	-0.133
0	0	0	0	0	0	0	0	0	0	0	0	0	0	0	0	0	0	0	0	0	0	0	0	0	0	0	0	0	0	0	0	0	0	-0.035	-0.054	-0.075	-0.089	-0.089	-0.079	-0.08	-0.073	-0.077	-0.074	-0.078	-0.075	-0.079	-0.081	-0.084	-0.086
0	0	0	0	0	0	0	0	0	0	0	0	0	0	0	0	0	0	0	0	0	0	0	0	0	0	0	0	0	0	0	0	0	0	0	-0.019	-0.04	-0.054	-0.054	-0.044	-0.045	-0.038	-0.042	-0.039	-0.043	-0.04	-0.044	-0.046	-0.049	-0.051
0	0	0	0	0	0	0	0	0	0	0	0	0	0	0	0	0	0	0	0	0	0	0	0	0	0	0	0	0	0	0	0	0	0	0	0	-0.022	-0.036	-0.035	-0.026	-0.027	-0.02	-0.024	-0.021	-0.024	-0.022	-0.025	-0.027	-0.031	-0.033
0	0	0	0	0	0	0	0	0	0	0	0	0	0	0	0	0	0	0	0	0	0	0	0	0	0	0	0	0	0	0	0	0	0	0	0	0	-0.014	-0.013	-0.004	-0.005	0.002	-0.002	0.001	-0.002	0	-0.003	-0.005	-0.009	-0.011
0	0	0	0	0	0	0	0	0	0	0	0	0	0	0	0	0	0	0	0	0	0	0	0	0	0	0	0	0	0	0	0	0	0	0	0	0	0	0.001	0.01	0.009	0.016	0.012	0.015	0.012	0.014	0.01	0.008	0.005	0.003
0	0	0	0	0	0	0	0	0	0	0	0	0	0	0	0	0	0	0	0	0	0	0	0	0	0	0	0	0	0	0	0	0	0	0	0	0	0	0	0.01	0.008	0.015	0.011	0.014	0.011	0.013	0.01	0.008	0.004	0.002
0	0	0	0	0	0	0	0	0	0	0	0	0	0	0	0	0	0	0	0	0	0	0	0	0	0	0	0	0	0	0	0	0	0	0	0	0	0	0	0	-0.001	0.006	0.002	0.005	0.001	0.004	0	-0.002	-0.005	-0.007
0	0	0	0	0	0	0	0	0	0	0	0	0	0	0	0	0	0	0	0	0	0	0	0	0	0	0	0	0	0	0	0	0	0	0	0	0	0	0	0	0	0.007	0.003	0.006	0.003	0.005	0.001	0	-0.004	-0.006
0	0	0	0	0	0	0	0	0	0	0	0	0	0	0	0	0	0	0	0	0	0	0	0	0	0	0	0	0	0	0	0	0	0	0	0	0	0	0	0	0	0	-0.004	-0.001	-0.004	-0.002	-0.006	-0.008	-0.011	-0.013
0	0	0	0	0	0	0	0	0	0	0	0	0	0	0	0	0	0	0	0	0	0	0	0	0	0	0	0	0	0	0	0	0	0	0	0	0	0	0	0	0	0	0	0.003	0	0.002	-0.002	-0.004	-0.007	-0.009
0	0	0	0	0	0	0	0	0	0	0	0	0	0	0	0	0	0	0	0	0	0	0	0	0	0	0	0	0	0	0	0	0	0	0	0	0	0	0	0	0	0	0	0	-0.003	-0.001	-0.005	-0.007	-0.01	-0.012
0	0	0	0	0	0	0	0	0	0	0	0	0	0	0	0	0	0	0	0	0	0	0	0	0	0	0	0	0	0	0	0	0	0	0	0	0	0	0	0	0	0	0	0	0	0.002	-0.001	-0.003	-0.007	-0.009
0	0	0	0	0	0	0	0	0	0	0	0	0	0	0	0	0	0	0	0	0	0	0	0	0	0	0	0	0	0	0	0	0	0	0	0	0	0	0	0	0	0	0	0	0	0	-0.004	-0.005	-0.009	-0.011
0	0	0	0	0	0	0	0	0	0	0	0	0	0	0	0	0	0	0	0	0	0	0	0	0	0	0	0	0	0	0	0	0	0	0	0	0	0	0	0	0	0	0	0	0	0	0	-0.002	-0.006	-0.007
0	0	0	0	0	0	0	0	0	0	0	0	0	0	0	0	0	0	0	0	0	0	0	0	0	0	0	0	0	0	0	0	0	0	0	0	0	0	0	0	0	0	0	0	0	0	0	0	-0.004	-0.006
0	0	0	0	0	0	0	0	0	0	0	0	0	0	0	0	0	0	0	0	0	0	0	0	0	0	0	0	0	0	0	0	0	0	0	0	0	0	0	0	0	0	0	0	0	0	0	0	0	-0.002
0	0	0	0	0	0	0	0	0	0	0	0	0	0	0	0	0	0	0	0	0	0	0	0	0	0	0	0	0	0	0	0	0	0	0	0	0	0	0	0	0	0	0	0	0	0	0	0	0	0
0	0	0	0	0	0	0	0	0	0	0	0	0	0	0	0	0	0	0	0	0	0	0	0	0	0	0	0	0	0	0	0	0	0	0	0	0	0	0	0	0	0	0	0	0	0	0	0	0	0
0	0	0	0	0	0	0	0	0	0	0	0	0	0	0	0	0	0	0	0	0	0	0	0	0	0	0	0	0	0	0	0	0	0	0	0	0	0	0	0	0	0	0	0	0	0	0	0	0	0
0	0	0	0	0	0	0	0	0	0	0	0	0	0	0	0	0	0	0	0	0	0	0	0	0	0	0	0	0	0	0	0	0	0	0	0	0	0	0	0	0	0	0	0	0	0	0	0	0	0
0	0	0	0	0	0	0	0	0	0	0	0	0	0	0	0	0	0	0	0	0	0	0	0	0	0	0	0	0	0	0	0	0	0	0	0	0	0	0	0	0	0	0	0	0	0	0	0	0	0
0	0	0	0	0	0	0	0	0	0	0	0	0	0	0	0	0	0	0	0	0	0	0	0	0	0	0	0	0	0	0	0	0	0	0	0	0	0	0	0	0	0	0	0	0	0	0	0	0	0
0	0	0	0	0	0	0	0	0	0	0	0	0	0	0	0	0	0	0	0	0	0	0	0	0	0	0	0	0	0	0	0	0	0	0	0	0	0	0	0	0	0	0	0	0	0	0	0	0	0
0	0	0	0	0	0	0	0	0	0	0	0	0	0	0	0	0	0	0	0	0	0	0	0	0	0	0	0	0	0	0	0	0	0	0	0	0	0	0	0	0	0	0	0	0	0	0	0	0	0
0	0	0	0	0	0	0	0	0	0	0	0	0	0	0	0	0	0	0	0	0	0	0	0	0	0	0	0	0	0	0	0	0	0	0	0	0	0	0	0	0	0	0	0	0	0	0	0	0	0
0	0	0	0	0	0	0	0	0	0	0	0	0	0	0	0	0	0	0	0	0	0	0	0	0	0	0	0	0	0	0	0	0	0	0	0	0	0	0	0	0	0	0	0	0	0	0	0	0	0
0	0	0	0	0	0	0	0	0	0	0	0	0	0	0	0	0	0	0	0	0	0	0	0	0	0	0	0	0	0	0	0	0	0	0	0	0	0	0	0	0	0	0	0	0	0	0	0	0	0
0	0	0	0	0	0	0	0	0	0	0	0	0	0	0	0	0	0	0	0	0	0	0	0	0	0	0	0	0	0	0	0	0	0	0	0	0	0	0	0	0	0	0	0	0	0	0	0	0	0
0	0	0	0	0	0	0	0	0	0	0	0	0	0	0	0	0	0	0	0	0	0	0	0	0	0	0	0	0	0	0	0	0	0	0	0	0	0	0	0	0	0	0	0	0	0	0	0	0	0
0	0	0	0	0	0	0	0	0	0	0	0	0	0	0	0	0	0	0	0	0	0	0	0	0	0	0	0	0	0	0	0	0	0	0	0	0	0	0	0	0	0	0	0	0	0	0	0	0	0
0	0	0	0	0	0	0	0	0	0	0	0	0	0	0	0	0	0	0	0	0	0	0	0	0	0	0	0	0	0	0	0	0	0	0	0	0	0	0	0	0	0	0	0	0	0	0	0	0	0
0	0	0	0	0	0	0	0	0	0	0	0	0	0	0	0	0	0	0	0	0	0	0	0	0	0	0	0	0	0	0	0	0	0	0	0	0	0	0	0	0	0	0	0	0	0	0	0	0	0
0	0	0	0	0	0	0	0	0	0	0	0	0	0	0	0	0	0	0	0	0	0	0	0	0	0	0	0	0	0	0	0	0	0	0	0	0	0	0	0	0	0	0	0	0	0	0	0	0	0
0	0	0	0	0	0	0	0	0	0	0	0	0	0	0	0	0	0	0	0	0	0	0	0	0	0	0	0	0	0	0	0	0	0	0	0	0	0	0	0	0	0	0	0	0	0	0	0	0	0
0	0	0	0	0	0	0	0	0	0	0	0	0	0	0	0	0	0	0	0	0	0	0	0	0	0	0	0	0	0	0	0	0	0	0	0	0	0	0	0	0	0	0	0	0	0	0	0	0	0
0	0	0	0	0	0	0	0	0	0	0	0	0	0	0	0	0	0	0	0	0	0	0	0	0	0	0	0	0	0	0	0	0	0	0	0	0	0	0	0	0	0	0	0	0	0	0	0	0	0
0	0	0	0	0	0	0	0	0	0	0	0	0	0	0	0	0	0	0	0	0	0	0	0	0	0	0	0	0	0	0	0	0	0	0	0	0	0	0	0	0	0	0	0	0	0	0	0	0	0
0	0	0	0	0	0	0	0	0	0	0	0	0	0	0	0	0	0	0	0	0	0	0	0	0	0	0	0	0	0	0	0	0	0	0	0	0	0	0	0	0	0	0	0	0	0	0	0	0	0
0	0	0	0	0	0	0	0	0	0	0	0	0	0	0	0	0	0	0	0	0	0	0	0	0	0	0	0	0	0	0	0	0	0	0	0	0	0	0	0	0	0	0	0	0	0	0	0	0	0
0	0	0	0	0	0	0	0	0	0	0	0	0	0	0	0	0	0	0	0	0	0	0	0	0	0	0	0	0	0	0	0	0	0	0	0	0	0	0	0	0	0	0	0	0	0	0	0	0	0
0	0	0	0	0	0	0	0	0	0	0	0	0	0	0	0	0	0	0	0	0	0	0	0	0	0	0	0	0	0	0	0	0	0	0	0	0	0	0	0	0	0	0	0	0	0	0	0	0	0
0	0	0	0	0	0	0	0	0	0	0	0	0	0	0	0	0	0	0	0	0	0	0	0	0	0	0	0	0	0	0	0	0	0	0	0	0	0	0	0	0	0	0	0	0	0	0	0	0	0
0	0	0	0	0	0	0	0	0	0	0	0	0	0	0	0	0	0	0	0	0	0	0	0	0	0	0	0	0	0	0	0	0	0	0	0	0	0	0	0	0	0	0	0	0	0	0	0	0	0
0	0	0	0	0	0	0	0	0	0	0	0	0	0	0	0	0	0	0	0	0	0	0	0	0	0	0	0	0	0	0	0	0	0	0	0	0	0	0	0	0	0	0	0	0	0	0	0	0	0
0	0	0	0	0	0	0	0	0	0	0	0	0	0	0	0	0	0	0	0	0	0	0	0	0	0	0	0	0	0	0	0	0	0	0	0	0	0	0	0	0	0	0	0	0	0	0	0	0	0
0	0	0	0	0	0	0	0	0	0	0	0	0	0	0	0	0	0	0	0	0	0	0	0	0	0	0	0	0	0	0	0	0	0	0	0	0	0	0	0	0	0	0	0	0	0	0	0	0	0
0	0	0	0	0	0	0	0	0	0	0	0	0	0	0	0	0	0	0	0	0	0	0	0	0	0	0	0	0	0	0	0	0	0	0	0	0	0	0	0	0	0	0	0	0	0	0	0	0	0
0	0	0	0	0	0	0	0	0	0	0	0	0	0	0	0	0	0	0	0	0	0	0	0	0	0	0	0	0	0	0	0	0	0	0	0	0	0	0	0	0	0	0	0	0	0	0	0	0	0
0	0	0	0	0	0	0	0	0	0	0	0	0	0	0	0	0	0	0	0	0	0	0	0	0	0	0	0	0	0	0	0	0	0	0	0	0	0	0	0	0	0	0	0	0	0	0	0	0	0
0	0	0	0	0	0	0	0	0	0	0	0	0	0	0	0	0	0	0	0	0	0	0	0	0	0	0	0	0	0	0	0	0	0	0	0	0	0	0	0	0	0	0	0	0	0	0	0	0	0
0	0	0	0	0	0	0	0	0	0	0	0	0	0	0	0	0	0	0	0	0	0	0	0	0	0	0	0	0	0	0	0	0	0	0	0	0	0	0	0	0	0	0	0	0	0	0	0	0	0
0	0	0	0	0	0	0	0	0	0	0	0	0	0	0	0	0	0	0	0	0	0	0	0	0	0	0	0	0	0	0	0	0	0	0	0	0	0	0	0	0	0	0	0	0	0	0	0	0	0
0	0	0	0	0	0	0	0	0	0	0	0	0	0	0	0	0	0	0	0	0	0	0	0	0	0	0	0	0	0	0	0	0	0	0	0	0	0	0	0	0	0	0	0	0	0	0	0	0	0
0	0	0	0	0	0	0	0	0	0	0	0	0	0	0	0	0	0	0	0	0	0	0	0	0	0	0	0	0	0	0	0	0	0	0	0	0	0	0	0	0	0	0	0	0	0	0	0	0	0
0	0	0	0	0	0	0	0	0	0	0	0	0	0	0	0	0	0	0	0	0	0	0	0	0	0	0	0	0	0	0	0	0	0	0	0	0	0	0	0	0	0	0	0	0	0	0	0	0	0
0	0	0	0	0	0	0	0	0	0	0	0	0	0	0	0	0	0	0	0	0	0	0	0	0	0	0	0	0	0	0	0	0	0	0	0	0	0	0	0	0	0	0	0	0	0	0	0	0	0
0	0	0	0	0	0	0	0	0	0	0	0	0	0	0	0	0	0	0	0	0	0	0	0	0	0	0	0	0	0	0	0	0	0	0	0	0	0	0	0	0	0	0	0	0	0	0	0	0	0
0	0	0	0	0	0	0	0	0	0	0	0	0	0	0	0	0	0	0	0	0	0	0	0	0	0	0	0	0	0	0	0	0	0	0	0	0	0	0	0	0	0	0	0	0	0	0	0	0	0
0	0	0	0	0	0	0	0	0	0	0	0	0	0	0	0	0	0	0	0	0	0	0	0	0	0	0	0	0	0	0	0	0	0	0	0	0	0	0	0	0	0	0	0	0	0	0	0	0	0
0	0	0	0	0	0	0	0	0	0	0	0	0	0	0	0	0	0	0	0	0	0	0	0	0	0	0	0	0	0	0	0	0	0	0	0	0	0	0	0	0	0	0	0	0	0	0	0	0	0
0	0	0	0	0	0	0	0	0	0	0	0	0	0	0	0	0	0	0	0	0	0	0	0	0	0	0	0	0	0	0	0	0	0	0	0	0	0	0	0	0	0	0	0	0	0	0	0	0	0
0	0	0	0	0	0	0	0	0	0	0	0	0	0	0	0	0	0	0	0	0	0	0	0	0	0	0	0	0	0	0	0	0	0	0	0	0	0	0	0	0	0	0	0	0	0	0	0	0	0
0	0	0	0	0	0	0	0	0	0	0	0	0	0	0	0	0	0	0	0	0	0	0	0	0	0	0	0	0	0	0	0	0	0	0	0	0	0	0	0	0	0	0	0	0	0	0	0	0	0
0	0	0	0	0	0	0	0	0	0	0	0	0	0	0	0	0	0	0	0	0	0	0	0	0	0	0	0	0	0	0	0	0	0	0	0	0	0	0	0	0	0	0	0	0	0	0	0	0	0
0	0	0	0	0	0	0	0	0	0	0	0	0	0	0	0	0	0	0	0	0	0	0	0	0	0	0	0	0	0	0	0	0	0	0	0	0	0	0	0	0	0	0	0	0	0	0	0	0	0
0	0	0	0	0	0	0	0	0	0	0	0	0	0	0	0	0	0	0	0	0	0	0	0	0	0	0	0	0	0	0	0	0	0	0	0	0	0	0	0	0	0	0	0	0	0	0	0	0	0
0	0	0	0	0	0	0	0	0	0	0	0	0	0	0	0	0	0	0	0	0	0	0	0	0	0	0	0	0	0	0	0	0	0	0	0	0	0	0	0	0	0	0	0	0	0	0	0	0	0
0	0	0	0	0	0	0	0	0	0	0	0	0	0	0	0	0	0	0	0	0	0	0	0	0	0	0	0	0	0	0	0	0	0	0	0	0	0	0	0	0	0	0	0	0	0	0	0	0	0
0	0	0	0	0	0	0	0	0	0	0	0	0	0	0	0	0	0	0	0	0	0	0	0	0	0	0	0	0	0	0	0	0	0	0	0	0	0	0	0	0	0	0	0	0	0	0	0	0	0
[truncated: 52 more columns]
